# Supplementary material for: 1,4-Diazo­niacyclo­hexane bis­(3-carb­oxy­pyrazine-2-carboxyl­ate) dihydrate
Source: Acta Crystallogr Sect E Struct Rep Online. 2010 Oct 13;66(Pt 11):o2810–1. doi: 10.1107/S1600536810040109 (PMC3009147; doi:10.1107/S1600536810040109)
Supplement: Supplementary file 1 [file e-66-o2810-sup1.cif]

##############################################################################
###                                                                        ###
###        Electronic paper (Acta Crystallographica Section E)             ###
###                                                                        ###
##############################################################################
#                                                                            #
# This CIF contains the data in a paper accepted for publication in Acta     #
# Crystallographica Section E. It conforms to the requirements of Notes      #
# for Authors for Section E, and has been peer reviewed under the auspices   #
# of the IUCr Commission on Journals.                                        #
#                                                                            #
# Full details of the Crystallographic Information File format               #
# are given in the paper "The Crystallographic Information File (CIF):       #
# a New Standard Archive File for Crystallography" by S. R. Hall, F. H.      #
# Allen and I. D. Brown [Acta Cryst. (1991), A47, 655-685].                  #
#                                                                            #
# The current version of the core CIF dictionary is obtainable from          #
# ftp://ftp.iucr.org/pub/cif_core.dic. The current version number is 2.4.    #
#                                                                            #
# Software is freely available for graphical display of the structure(s) in  #
# this CIF.  For information consult the CIF home page http://www.iucr.org/  #
# cif/home.html                                                              #
#                                                                            #
# This file may be used for bona fide research purposes within the           #
# scientific community so long as proper attribution is given to the journal # 
# article from which it was obtained.                                        #
#                                                                            #
##############################################################################
                                             
data_I
_audit_creation_method     SHELXL-97
_chemical_name_systematic
;
1,4-Diazoniacyclohexane bis(3-carboxypyrazine-2-carboxylate) dihydrate
;
_chemical_name_common     ?
_chemical_formula_moiety     'C4 H12 N2 2+, 2(C6 H3 N2 O4 -), 2(H2 O)'
_chemical_formula_sum     'C16 H22 N6 O10'
_chemical_formula_iupac     'C4 H12 N2 2+, 2C6 H3 N2 O4 -, 2H2 O'
_chemical_formula_weight     458.40
_chemical_melting_point     ?
_symmetry_cell_setting     monoclinic
_symmetry_space_group_name_H-M     'P 21/c'
_symmetry_space_group_name_hall     '-P 2ybc'
loop_
    _symmetry_equiv_pos_as_xyz
    'x, y, z'
    '-x, y+1/2, -z+1/2'
    '-x, -y, -z'
    'x, -y-1/2, z-1/2'
_cell_length_a     7.7519(4)
_cell_length_b     18.4576(8)
_cell_length_c     7.0292(4)
_cell_angle_alpha     90.00
_cell_angle_beta     111.974(6)
_cell_angle_gamma     90.00
_cell_volume     932.68(8)
_cell_formula_units_Z     2
_cell_measurement_reflns_used     2589
_cell_measurement_theta_min     3.0314
_cell_measurement_theta_max     27.5115
_cell_measurement_temperature     120(2)
_exptl_crystal_description     prism
_exptl_crystal_colour     colourless
_exptl_crystal_size_max     0.40
_exptl_crystal_size_mid     0.40
_exptl_crystal_size_min     0.30
_exptl_crystal_density_diffrn     1.632
_exptl_crystal_density_meas     ?
_exptl_crystal_density_method     'not measured'
_exptl_crystal_F_000     480
_exptl_absorpt_coefficient_mu     0.137
_exptl_absorpt_correction_type     multi-scan
_exptl_absorpt_process_details     '(CrysAlis RED; Oxford Diffraction, 2009)'
_exptl_absorpt_correction_T_min     0.99016
_exptl_absorpt_correction_T_max     1.00000
_exptl_special_details
;
;
_diffrn_ambient_temperature     120(2)
_diffrn_radiation_type     'MoK\a'
_diffrn_radiation_wavelength     0.71073
_diffrn_radiation_source     'Enhance (Mo) X-ray Source'
_diffrn_radiation_monochromator     'graphite'
_diffrn_measurement_device_type
                         'Oxford Diffraction Xcalibur with a Sapphire2 detector'
_diffrn_measurement_method     '\w scan'
_diffrn_detector_area_resol_mean     8.4353
_diffrn_reflns_number     4000
_diffrn_reflns_av_R_equivalents     0.0102
_diffrn_reflns_av_sigmaI/netI     0.0225
_diffrn_reflns_theta_min     3.04
_diffrn_reflns_theta_max     27.57
_diffrn_reflns_theta_full     25.00
_diffrn_measured_fraction_theta_max     0.931
_diffrn_measured_fraction_theta_full     0.999
_diffrn_reflns_limit_h_min     -9
_diffrn_reflns_limit_h_max     9
_diffrn_reflns_limit_k_min     -15
_diffrn_reflns_limit_k_max     23
_diffrn_reflns_limit_l_min     -6
_diffrn_reflns_limit_l_max     8
_diffrn_standards_number     0
_diffrn_standards_interval_count     ?
_diffrn_standards_interval_time     ?
_diffrn_standards_decay_%     ?
_refine_special_details
;
Refinement of <i>F</i>^2^ against ALL reflections. The weighted <i>R</i>-factor
<i>wR</i> and goodness of fit <i>S</i> are based on <i>F</i>^2^, conventional
<i>R</i>-factors <i>R</i> are based on <i>F</i>, with <i>F</i> set to zero for
negative <i>F</i>^2^. The threshold expression of <i>F</i>^2^ >
\s(<i>F</i>^2^) is used only for calculating <i>R</i>-factors(gt) <i>etc</i>.
and is not relevant to the choice of reflections for refinement.
<i>R</i>-factors based on <i>F</i>^2^ are statistically about twice as large
as those based on <i>F</i>, and <i>R</i>- factors based on ALL data will be
even larger.
;
_reflns_number_total     2006
_reflns_number_gt     1696
_reflns_threshold_expression     I>2sigma(I)
_refine_ls_structure_factor_coef     Fsqd
_refine_ls_matrix_type     full
_refine_ls_R_factor_all     0.0400
_refine_ls_R_factor_gt     0.0333
_refine_ls_wR_factor_gt     0.0847
_refine_ls_wR_factor_ref     0.0871
_refine_ls_goodness_of_fit_ref     1.016
_refine_ls_restrained_S_all     1.016
_refine_ls_number_reflns     2006
_refine_ls_number_parameters     165
_refine_ls_number_restraints     0
_refine_ls_hydrogen_treatment     mixed
_refine_ls_weighting_scheme     calc
_refine_ls_weighting_details
         'calc w=1/[\s^2^(Fo^2^)+(0.0601P)^2^+0.0000P] where P=(Fo^2^+2Fc^2^)/3'
_atom_sites_solution_hydrogens     geom
_atom_sites_solution_primary     direct
_atom_sites_solution_secondary     difmap
_refine_ls_shift/su_max     0.001
_refine_ls_shift/su_mean     0.000
_refine_diff_density_max     0.242
_refine_diff_density_min     -0.379
_refine_ls_extinction_method     none
_refine_ls_extinction_coef     ?
loop_
    _atom_type_symbol
    _atom_type_description
    _atom_type_scat_dispersion_real
    _atom_type_scat_dispersion_imag
    _atom_type_scat_source
    'C' 'C' 0.0033 0.0016
                         'International Tables Vol C Tables 4.2.6.8 and 6.1.1.4'
    'H' 'H' 0.0000 0.0000
                         'International Tables Vol C Tables 4.2.6.8 and 6.1.1.4'
    'N' 'N' 0.0061 0.0033
                         'International Tables Vol C Tables 4.2.6.8 and 6.1.1.4'
    'O' 'O' 0.0106 0.0060
                         'International Tables Vol C Tables 4.2.6.8 and 6.1.1.4'
_computing_data_collection     'CrysAlis CCD (Oxford Diffraction, 2009)'
_computing_cell_refinement     'CrysAlis RED (Oxford Diffraction, 2009)'
_computing_data_reduction     'CrysAlis RED (Oxford Diffraction, 2009)'
_computing_structure_solution     'SHELXS97 (Sheldrick, 2008)'
_computing_structure_refinement     'SHELXL97 (Sheldrick, 2008)'
_computing_molecular_graphics     'DIAMOND (Crystal Impact, 2009)'
_computing_publication_material     'publCIF (Westrip, 2010)'
loop_
    _atom_site_type_symbol
    _atom_site_label
    _atom_site_fract_x
    _atom_site_fract_y
    _atom_site_fract_z
    _atom_site_U_iso_or_equiv
    _atom_site_adp_type
    _atom_site_calc_flag
    _atom_site_refinement_flags
    _atom_site_occupancy
    _atom_site_disorder_assembly
    _atom_site_disorder_group
    O O1 0.66092(11) 0.30115(5) 0.67977(14) 0.0214(2) Uani d . 1 . .
    O O2 0.47664(11) 0.38022(4) 0.74880(14) 0.0213(2) Uani d . 1 . .
    O O3 0.70151(11) 0.17141(5) 0.70969(13) 0.0198(2) Uani d . 1 . .
    O O4 0.54415(12) 0.07636(5) 0.74616(13) 0.0219(2) Uani d . 1 . .
    N N1 0.19076(13) 0.29280(5) 0.62615(15) 0.0149(2) Uani d . 1 . .
    N N2 0.22265(13) 0.14348(6) 0.61232(14) 0.0156(2) Uani d . 1 . .
    N N3 0.15261(14) 0.46005(6) 0.64194(15) 0.0157(2) Uani d . 1 . .
    C C1 0.35741(15) 0.26185(6) 0.66012(16) 0.0126(2) Uani d . 1 . .
    C C2 0.04412(16) 0.24966(6) 0.58448(18) 0.0159(3) Uani d . 1 . .
    H H2 -0.0743 0.2704 0.5607 0.019 Uiso calc R 1 . .
    C C3 0.05966(16) 0.17478(7) 0.57477(18) 0.0162(3) Uani d . 1 . .
    H H3 -0.0487 0.1456 0.5406 0.019 Uiso calc R 1 . .
    C C4 0.37356(15) 0.18606(6) 0.65666(17) 0.0133(3) Uani d . 1 . .
    C C5 0.51081(16) 0.31916(7) 0.70094(17) 0.0151(3) Uani d . 1 . .
    C C6 0.55073(16) 0.14025(7) 0.70888(17) 0.0160(3) Uani d . 1 . .
    C C7 -0.04171(16) 0.44630(7) 0.62525(19) 0.0190(3) Uani d . 1 . .
    H H7A -0.0416 0.4307 0.7600 0.023 Uiso calc R 1 . .
    H H7B -0.0968 0.4069 0.5252 0.023 Uiso calc R 1 . .
    C C8 0.15674(16) 0.48597(7) 0.44316(18) 0.0176(3) Uani d . 1 . .
    H H8A 0.1073 0.4478 0.3378 0.021 Uiso calc R 1 . .
    H H8B 0.2868 0.4961 0.4588 0.021 Uiso calc R 1 . .
    O O5 0.23627(12) 0.52146(5) 0.03053(14) 0.0190(2) Uani d . 1 . .
    H H3B 0.202(2) 0.4944(9) 0.742(2) 0.027(4) Uiso d . 1 . .
    H H3A 0.222(2) 0.4184(9) 0.675(2) 0.032(4) Uiso d . 1 . .
    H H5B 0.271(2) 0.4805(10) 0.089(3) 0.045(5) Uiso d . 1 . .
    H H5A 0.330(3) 0.5564(11) 0.092(3) 0.071(6) Uiso d . 1 . .
    H H1O 0.683(3) 0.2317(12) 0.687(3) 0.070(7) Uiso d . 1 . .
loop_
    _atom_site_aniso_label
    _atom_site_aniso_U_11
    _atom_site_aniso_U_22
    _atom_site_aniso_U_33
    _atom_site_aniso_U_12
    _atom_site_aniso_U_13
    _atom_site_aniso_U_23
    O1 0.0147(4) 0.0176(5) 0.0344(5) -0.0009(4) 0.0120(4) 0.0005(4)
    O2 0.0144(4) 0.0146(5) 0.0303(5) -0.0010(4) 0.0032(4) -0.0039(4)
    O3 0.0130(4) 0.0185(5) 0.0284(5) 0.0008(4) 0.0083(4) -0.0032(4)
    O4 0.0200(5) 0.0152(5) 0.0284(5) 0.0037(4) 0.0067(4) 0.0011(4)
    N1 0.0132(5) 0.0164(5) 0.0153(5) 0.0006(4) 0.0054(4) 0.0004(4)
    N2 0.0157(5) 0.0156(5) 0.0164(5) -0.0010(4) 0.0070(4) -0.0007(4)
    N3 0.0141(5) 0.0145(5) 0.0166(5) 0.0030(4) 0.0034(4) -0.0006(4)
    C1 0.0123(6) 0.0155(6) 0.0100(5) 0.0005(5) 0.0041(4) 0.0002(4)
    C2 0.0117(6) 0.0189(6) 0.0173(6) 0.0016(5) 0.0056(4) 0.0017(5)
    C3 0.0131(6) 0.0181(6) 0.0176(6) -0.0023(5) 0.0060(4) 0.0002(5)
    C4 0.0138(6) 0.0158(6) 0.0108(5) 0.0005(5) 0.0052(4) -0.0002(4)
    C5 0.0132(6) 0.0150(6) 0.0144(6) -0.0005(5) 0.0022(4) 0.0012(5)
    C6 0.0150(6) 0.0168(6) 0.0149(6) 0.0007(5) 0.0042(4) -0.0041(4)
    C7 0.0174(6) 0.0179(6) 0.0222(6) -0.0003(5) 0.0080(5) 0.0037(5)
    C8 0.0158(6) 0.0208(6) 0.0162(6) 0.0024(5) 0.0060(5) -0.0009(5)
    O5 0.0186(5) 0.0156(5) 0.0215(5) -0.0016(4) 0.0059(4) 0.0002(4)
_geom_special_details
;
All e.s.d.'s (except the e.s.d. in the dihedral angle between two l.s. planes)
are estimated using the full covariance matrix. The cell e.s.d.'s are taken
into account individually in the estimation of e.s.d.'s in distances, angles
and torsion angles; correlations between e.s.d.'s in cell parameters are only
used when they are defined by crystal symmetry. An approximate (isotropic)
treatment of cell e.s.d.'s is used for estimating e.s.d.'s involving l.s.
planes.
;
loop_
    _geom_bond_atom_site_label_1
    _geom_bond_atom_site_label_2
    _geom_bond_site_symmetry_2
    _geom_bond_distance
    _geom_bond_publ_flag
    O1 C5 . 1.2713(14) ?
    O1 H1O . 1.29(2) ?
    O2 C5 . 1.2330(14) ?
    O3 C6 . 1.3007(14) ?
    O3 H1O . 1.13(2) ?
    O4 C6 . 1.2133(15) ?
    N1 C2 . 1.3277(15) ?
    N1 C1 . 1.3496(14) ?
    N2 C3 . 1.3230(15) ?
    N2 C4 . 1.3455(14) ?
    N3 C7 . 1.4883(15) ?
    N3 C8 . 1.4886(15) ?
    N3 H3B . 0.915(16) ?
    N3 H3A . 0.917(17) ?
    C1 C4 . 1.4054(16) ?
    C1 C5 . 1.5362(16) ?
    C2 C3 . 1.3912(16) ?
    C2 H2 . 0.9500 ?
    C3 H3 . 0.9500 ?
    C4 C6 . 1.5359(16) ?
    C7 C8 3_566 1.5061(17) ?
    C7 H7A . 0.9900 ?
    C7 H7B . 0.9900 ?
    C8 C7 3_566 1.5061(17) ?
    C8 H8A . 0.9900 ?
    C8 H8B . 0.9900 ?
    O5 H5B . 0.852(19) ?
    O5 H5A . 0.95(2) ?
loop_
    _geom_angle_atom_site_label_1
    _geom_angle_atom_site_label_2
    _geom_angle_atom_site_label_3
    _geom_angle_site_symmetry_1
    _geom_angle_site_symmetry_3
    _geom_angle
    _geom_angle_publ_flag
    C5 O1 H1O . . 111.5(8) ?
    C6 O3 H1O . . 111.6(10) ?
    C2 N1 C1 . . 117.97(10) ?
    C3 N2 C4 . . 118.28(10) ?
    C7 N3 C8 . . 110.95(9) ?
    C7 N3 H3B . . 107.4(9) ?
    C8 N3 H3B . . 110.3(9) ?
    C7 N3 H3A . . 110.9(9) ?
    C8 N3 H3A . . 107.0(9) ?
    H3B N3 H3A . . 110.4(14) ?
    N1 C1 C4 . . 120.25(10) ?
    N1 C1 C5 . . 111.37(10) ?
    C4 C1 C5 . . 128.37(10) ?
    N1 C2 C3 . . 121.59(11) ?
    N1 C2 H2 . . 119.2 ?
    C3 C2 H2 . . 119.2 ?
    N2 C3 C2 . . 121.18(11) ?
    N2 C3 H3 . . 119.4 ?
    C2 C3 H3 . . 119.4 ?
    N2 C4 C1 . . 120.67(10) ?
    N2 C4 C6 . . 110.85(10) ?
    C1 C4 C6 . . 128.41(10) ?
    O2 C5 O1 . . 124.78(11) ?
    O2 C5 C1 . . 116.74(10) ?
    O1 C5 C1 . . 118.47(10) ?
    O4 C6 O3 . . 122.63(11) ?
    O4 C6 C4 . . 118.73(10) ?
    O3 C6 C4 . . 118.64(10) ?
    N3 C7 C8 . 3_566 110.15(10) ?
    N3 C7 H7A . . 109.6 ?
    C8 C7 H7A 3_566 . 109.6 ?
    N3 C7 H7B . . 109.6 ?
    C8 C7 H7B 3_566 . 109.6 ?
    H7A C7 H7B . . 108.1 ?
    N3 C8 C7 . 3_566 110.39(9) ?
    N3 C8 H8A . . 109.6 ?
    C7 C8 H8A 3_566 . 109.6 ?
    N3 C8 H8B . . 109.6 ?
    C7 C8 H8B 3_566 . 109.6 ?
    H8A C8 H8B . . 108.1 ?
    H5B O5 H5A . . 109.8(17) ?
loop_
    _geom_hbond_atom_site_label_D
    _geom_hbond_atom_site_label_H
    _geom_hbond_atom_site_label_A
    _geom_hbond_site_symmetry_A
    _geom_hbond_distance_DH
    _geom_hbond_distance_HA
    _geom_hbond_distance_DA
    _geom_hbond_angle_DHA
    N3 H3B O5 1_556 0.92(2) 2.01(2) 2.8000(10)
                                             144.0(10)
    N3 H3B O4 2_656 0.92(2) 2.46(2) 3.0610(10)
                                             124.0(10)
    N3 H3A O2 . 0.92(2) 1.97(2) 2.7630(10)
                                         143.0(10)
    N3 H3A N1 . 0.92(2) 2.34(2) 3.107(2) 141.0(10)
    O5 H5B O4 4_565 0.85(2) 2.25(2) 2.9230(10)
                                             136(2)
    O5 H5B N2 4_565 0.85(2) 2.34(2) 3.1070(10)
                                             151(2)
    O5 H5A O2 3_666 0.95(2) 1.90(2) 2.8410(10)
                                             172(2)
    O3 H1O O1 . 1.13(2) 1.29(2) 2.4140(10)
                                         174(2)
data_global
_journal_date_recd_electronic     2010-09-09
_journal_date_accepted     2010-10-07
_journal_name_full     'Acta Crystallographica, Section E'
_journal_year     2010
_journal_volume     66
_journal_issue     11
_journal_page_first     o2810
_journal_page_last     o2811
_journal_paper_category     QO
_journal_coeditor_code     IM2230
loop_
    _publ_contact_author_name
    _publ_contact_author_address
    _publ_contact_author_email
    'Hossein Eshtiagh-Hosseini'
;
Department of Chemistry, School of Sciences, Ferdowsi University of Mashhad,
Mashhad 917791436, Iran
;
 'heshtiagh@ferdowsi.um.ac.ir'
    'Mirzaei, Masoud'
;
Department of Chemistry, School of Sciences, Ferdowsi University of Mashhad,
Mashhad 917791436, Iran
;
 'mirzaei487@yahoo.com'
_publ_contact_author_fax     ''+985118796416'
_publ_contact_author_phone     ''+985118797022'
_publ_section_title
;
1,4-Diazoniacyclohexane bis(3-carboxypyrazine-2-carboxylate) dihydrate
;
loop_
    _publ_author_name
    _publ_author_footnote
    _publ_author_address
    'Eshtiagh-Hosseini, Hossein' .
;
Department of Chemistry, School of Sciences, Ferdowsi University of Mashhad,
Mashhad 917791436, Iran
;
    'Alfi, Nafiseh' .
;
Department of Chemistry, School of Sciences, Ferdowsi University of Mashhad,
Mashhad 917791436, Iran
;
    'Mirzaei, Masoud' .
;
Department of Chemistry, School of Sciences, Ferdowsi University of Mashhad,
Mashhad 917791436, Iran
;
    'Necas, Marek' .
;
Department of Chemistry, Faculty of Science, Masaryk University, Kamenice 5,
Brno, 625 00, Czech Republic
;
