# Supplementary material for: 1,4-Diazo­niacyclo­hexane bis­(3-carb­oxy­pyrazine-2-carboxyl­ate) dihydrate
Source: Acta Crystallogr Sect E Struct Rep Online. 2010 Oct 13;66(Pt 11):o2810–1. doi: 10.1107/S1600536810040109 (PMC3009147; doi:10.1107/S1600536810040109)
Supplement: Supplementary file 2 [file e-66-o2810-Isup2.hkl]

# 
# h,k,l, Fc-squared, Fo-squared, sigma(Fo-squared) and status flag 
# 
data_I
_shelx_title ' n in P2(1)/c' 
_shelx_refln_list_code          4 
_shelx_F_calc_maximum      182.93 
_exptl_crystal_F_000       480.00 
_reflns_d_resolution_high  0.7679 
 
loop_ 
 _symmetry_equiv_pos_as_xyz 
 'x, y, z' 
 '-x, y+1/2, -z+1/2' 
 '-x, -y, -z' 
 'x, -y-1/2, z-1/2' 
 
_cell_length_a     7.7519 
_cell_length_b    18.4576 
_cell_length_c     7.0292 
_cell_angle_alpha  90.000 
_cell_angle_beta  111.974 
_cell_angle_gamma  90.000 
 
_shelx_F_squared_multiplier     1.000 
 
loop_ 
 _refln_index_h 
 _refln_index_k 
 _refln_index_l 
 _refln_F_squared_calc 
 _refln_F_squared_meas 
 _refln_F_squared_sigma 
 _refln_observed_status 
   2   0   0        8.40        8.67      1.04 o 
   3   0   0      578.03      572.29      5.67 o 
   4   0   0      879.15      869.92      8.12 o 
   5   0   0       29.58       35.26      3.76 o 
   6   0   0      590.00      599.87     12.48 o 
   7   0   0      513.03      511.91     12.68 o 
   8   0   0       68.22       78.05      6.14 o 
   9   0   0       42.47       43.19      6.14 o 
   1   1   0      700.77      620.79     29.91 o 
   2   1   0     2966.66     2735.38     16.53 o 
   3   1   0       88.04      111.88      1.88 o 
   4   1   0      433.29      493.90      4.33 o 
   5   1   0        2.57        1.06      1.49 o 
   6   1   0     1610.00     1610.05     14.15 o 
   7   1   0       26.37       31.66      3.96 o 
   8   1   0        0.84        2.97      2.71 o 
   9   1   0       37.52       45.09      4.20 o 
   1   2   0     1871.29     1706.94      5.39 o 
   2   2   0      145.61      115.09      1.55 o 
   3   2   0     4212.67     3951.65     11.99 o 
   4   2   0      227.78      255.99      3.19 o 
   5   2   0       35.76       33.64      2.05 o 
   6   2   0      160.67      162.50      4.97 o 
   7   2   0      638.41      615.43      9.81 o 
   8   2   0       48.33       44.74      3.84 o 
   9   2   0        5.38        7.23      2.90 o 
   1   3   0      238.67      261.11      3.76 o 
   2   3   0      116.84      108.97      2.85 o 
   3   3   0      978.52     1047.27      5.36 o 
   4   3   0       10.26       13.12      1.12 o 
   5   3   0      727.06      766.08      7.12 o 
   6   3   0      425.88      405.07      5.86 o 
   7   3   0       63.88       63.30      7.13 o 
   8   3   0        2.84        2.67      2.66 o 
   9   3   0       10.88        9.31      4.75 o 
   0   4   0      786.40      733.20      5.55 o 
   1   4   0     5518.15     4834.04     17.24 o 
   2   4   0     3102.19     2840.46     44.18 o 
   3   4   0      648.46      716.53      5.09 o 
   4   4   0      955.50     1040.34      6.24 o 
   5   4   0      411.57      394.50      5.24 o 
   6   4   0       83.75       76.61      2.99 o 
   7   4   0        2.99        1.13      2.51 o 
   8   4   0       16.77       18.70      3.07 o 
   1   5   0      152.24      145.73      2.97 o 
   2   5   0        3.70       12.64      4.56 o 
   3   5   0       61.41       70.76      1.78 o 
   4   5   0       73.59       73.98      2.08 o 
   5   5   0     1206.86     1204.21     12.08 o 
   6   5   0      268.08      236.28      5.84 o 
   7   5   0      100.47       87.56      6.14 o 
   8   5   0      206.14      224.46      9.71 o 
   0   6   0     3276.84     3212.93      7.65 o 
   1   6   0       24.06       19.13      1.09 o 
   2   6   0     3650.62     3707.59     12.83 o 
   3   6   0       30.04       38.14      1.88 o 
   4   6   0       71.36       78.43      2.79 o 
   5   6   0       41.50       45.27      2.71 o 
   6   6   0        0.85        0.99      3.37 o 
   7   6   0        2.10        1.58      3.96 o 
   8   6   0        3.88        5.75      3.96 o 
   1   7   0      438.28      505.93      5.87 o 
   2   7   0     1939.75     1974.87     17.73 o 
   3   7   0      372.90      409.93      5.13 o 
   4   7   0      741.87      778.60      6.28 o 
   5   7   0      499.23      459.76      6.88 o 
   6   7   0        2.63        3.96      3.17 o 
   7   7   0      126.98      104.80      6.74 o 
   8   7   0      134.55      140.85      8.12 o 
   0   8   0      681.29      739.82     11.79 o 
   1   8   0       24.75       26.50      1.09 o 
   2   8   0       20.60       22.39      2.18 o 
   3   8   0      586.05      577.24      7.53 o 
   4   8   0      216.76      216.33      6.74 o 
   5   8   0       93.29       91.53      5.55 o 
   6   8   0       92.57       99.45      6.14 o 
   7   8   0        1.88        0.00      3.37 o 
   8   8   0       39.25       44.18      5.75 o 
   1   9   0      631.86      652.64      2.92 o 
   2   9   0       56.39       58.09      2.00 o 
   3   9   0      244.74      235.96      5.25 o 
   4   9   0       42.57       38.23      3.76 o 
   5   9   0      120.05      123.03      6.14 o 
   6   9   0      117.02      127.58      6.93 o 
   7   9   0      327.32      337.38     11.09 o 
   8   9   0        7.30        5.94      3.96 o 
   0  10   0       48.89       47.36      1.95 o 
   1  10   0      863.60      907.14      6.86 o 
   2  10   0      303.32      297.90      4.33 o 
   3  10   0       54.88       55.87      3.76 o 
   4  10   0       78.38       74.69      4.75 o 
   5  10   0        7.25        7.53      3.17 o 
   6  10   0      145.85      130.55      6.93 o 
   7  10   0       27.03       34.47      4.95 o 
   8  10   0       14.33        6.54      3.96 o 
   1  11   0        0.00        8.52      2.18 o 
   2  11   0       32.50       31.03      1.76 o 
   3  11   0      185.06      176.51      6.34 o 
   4  11   0      816.13      839.38     13.87 o 
   5  11   0        0.32        1.19      2.97 o 
   6  11   0      639.69      599.08     13.87 o 
   7  11   0      269.47      285.08     10.70 o 
   8  11   0       60.76       63.00      6.54 o 
   0  12   0        1.51        0.95      1.24 o 
   1  12   0        0.05        1.56      1.47 o 
   2  12   0       77.43       71.32      4.16 o 
   3  12   0      517.45      489.72     10.30 o 
   4  12   0       23.85       27.14      3.76 o 
   5  12   0       97.16      100.44      5.94 o 
   6  12   0      123.88      116.29      6.93 o 
   7  12   0        3.60        2.18      3.76 o 
   1  13   0      175.42      163.44      5.94 o 
   2  13   0        6.18        2.77      2.58 o 
   3  13   0     1812.78     1712.45     19.61 o 
   4  13   0      371.88      368.28     10.10 o 
   5  13   0        8.38       14.86      3.96 o 
   6  13   0      130.04      128.97      7.33 o 
   7  13   0      123.86      145.41      8.32 o 
   0  14   0      199.92      199.30      6.74 o 
   1  14   0       56.68       55.47      4.16 o 
   2  14   0       74.71       72.11      4.75 o 
   3  14   0      320.11      315.19      9.11 o 
   4  14   0       24.90       26.35      4.16 o 
   5  14   0      230.80      226.44      8.91 o 
   6  14   0       52.30       66.37      5.75 o 
   7  14   0       30.10       28.13      4.56 o 
   1  15   0       16.49       28.33      3.57 o 
   2  15   0      182.90      164.03      6.93 o 
   3  15   0      465.47      486.36     11.49 o 
   4  15   0        4.22        1.39      3.37 o 
   5  15   0      164.58      169.98      7.92 o 
   6  15   0        3.61        1.98      3.57 o 
   7  15   0        0.20       -3.96      4.16 o 
   0  16   0      525.17      455.65     10.70 o 
   1  16   0      218.66      208.34      5.32 o 
   2  16   0      801.44      812.64     14.46 o 
   3  16   0      116.47      120.85      6.54 o 
   4  16   0       10.21       14.46      3.96 o 
   5  16   0       67.03       62.80      5.75 o 
   6  16   0       67.01       63.20      5.75 o 
   1  17   0        2.87       10.22      3.57 o 
   2  17   0       11.24       10.70      3.76 o 
   3  17   0        0.14       -1.98      3.37 o 
   4  17   0      204.80      208.81      8.72 o 
   5  17   0       17.16       22.39      4.75 o 
   6  17   0      170.29      214.75      9.71 o 
   0  18   0      387.61      351.44     10.30 o 
   1  18   0      105.91       96.06      7.43 o 
   2  18   0       41.71       42.99      4.75 o 
   3  18   0       20.70       28.92      4.16 o 
   4  18   0        1.53        3.96      3.37 o 
   5  18   0      156.36      171.17      8.72 o 
   6  18   0        4.78        3.96      4.75 o 
   1  19   0      134.06      122.63      4.76 o 
   2  19   0       61.07       65.93      3.63 o 
   3  19   0      213.03      220.30      8.91 o 
   4  19   0        0.12       -2.58      3.96 o 
   5  19   0        9.44        6.14      4.95 o 
   0  20   0       43.53       53.89      4.95 o 
   1  20   0      281.46      284.86      7.00 o 
   2  20   0       45.32       41.48      3.36 o 
   3  20   0      117.69      126.68      5.11 o 
   4  20   0      129.52      116.09      7.73 o 
   5  20   0      172.55      214.15      9.91 o 
   1  21   0        0.00        5.83      2.45 o 
   2  21   0        3.76        6.70      2.59 o 
   3  21   0        4.50        9.78      2.65 o 
   4  21   0      106.42      118.88      5.32 o 
   0  22   0        2.43        5.55      3.96 o 
   1  22   0        6.75       13.10      2.71 o 
   2  22   0       45.39       47.43      3.91 o 
   3  22   0        0.00        3.96      2.80 o 
   1  23   0       17.89       18.81      3.37 o 
   2  23   0       80.63       92.28      4.90 o 
  -9   1   1       88.29      101.24      5.18 o 
  -8   1   1       51.78       60.64      6.64 o 
  -7   1   1      742.58      721.93     10.37 o 
  -6   1   1       73.05       72.91      3.71 o 
  -5   1   1       17.74       14.99      2.10 o 
  -4   1   1     4495.47     4373.18     13.54 o 
  -3   1   1        4.03        4.23      0.69 o 
  -2   1   1       63.15       64.27      1.16 o 
  -1   1   1     1316.21     1269.80      6.17 o 
   0   1   1        5.33        6.56      0.56 o 
   1   1   1      287.21      290.35      2.00 o 
   2   1   1     1384.73     1433.89      3.71 o 
   3   1   1      665.47      667.41      3.42 o 
   4   1   1       15.62       15.99      1.35 o 
   5   1   1      117.95      112.41      2.82 o 
   6   1   1     2247.43     2163.09     13.80 o 
   7   1   1        0.83        3.40      2.51 o 
   8   1   1        0.29       -0.02      2.59 o 
  -9   2   1       25.93       25.67      4.85 o 
  -8   2   1       39.82       37.03      3.57 o 
  -7   2   1      254.96      259.83      6.58 o 
  -6   2   1     1580.72     1582.55     13.80 o 
  -5   2   1       10.10       13.60      1.51 o 
  -4   2   1      332.66      347.37      3.85 o 
  -3   2   1       50.88       51.28      1.27 o 
  -2   2   1      373.10      381.70      2.53 o 
  -1   2   1      209.46      212.77      1.39 o 
   0   2   1       78.05       93.90      3.57 o 
   1   2   1       67.16       58.38      1.74 o 
   2   2   1      427.45      475.50      2.54 o 
   3   2   1      735.98      754.26      3.88 o 
   4   2   1      140.14      149.69      2.77 o 
   5   2   1      181.61      195.47      4.08 o 
   6   2   1       65.72       62.92      3.05 o 
   7   2   1      122.28      126.75      4.15 o 
   8   2   1      190.90      185.94      6.30 o 
  -9   3   1        7.31        7.16      3.41 o 
  -8   3   1      179.61      178.59      6.30 o 
  -7   3   1        7.34        9.90      3.67 o 
  -6   3   1      500.63      507.64      8.22 o 
  -5   3   1      444.84      429.95      5.20 o 
  -4   3   1      195.52      185.11      2.39 o 
  -3   3   1      104.96      112.32      1.34 o 
  -2   3   1      558.33      529.77      3.69 o 
  -1   3   1     1065.10     1035.75      4.36 o 
   0   3   1     1406.92     1300.98      8.32 o 
   1   3   1     1234.37     1191.99      4.45 o 
   2   3   1      261.74      299.54      2.79 o 
   3   3   1       81.38       82.23      1.32 o 
   4   3   1      254.74      256.37      3.96 o 
   5   3   1      249.70      246.01      4.50 o 
   6   3   1      234.96      233.62      4.88 o 
   7   3   1      238.26      232.92      5.26 o 
   8   3   1        0.05        0.00      3.96 o 
  -9   4   1      327.59      361.89      9.10 o 
  -8   4   1       13.90       12.65      3.15 o 
  -7   4   1      306.61      273.21      6.72 o 
  -6   4   1      307.65      301.69      6.44 o 
  -5   4   1       48.16       46.65      2.04 o 
  -4   4   1        0.53        1.64      0.61 o 
  -3   4   1      606.23      615.20      4.35 o 
  -2   4   1      573.30      562.45      3.67 o 
  -1   4   1      279.11      285.65      1.90 o 
   0   4   1      150.37      125.50      1.66 o 
   1   4   1     6066.03     5587.30     22.39 o 
   2   4   1      334.68      305.82      3.98 o 
   3   4   1      716.10      795.22      6.02 o 
   4   4   1        6.80        6.15      1.66 o 
   5   4   1        0.25        0.02      1.95 o 
   6   4   1       83.25       83.51      3.92 o 
   7   4   1       21.07       20.79      2.73 o 
   8   4   1       19.91       11.09      3.76 o 
  -9   5   1      254.73      270.02     11.29 o 
  -8   5   1      129.62      140.97      5.74 o 
  -7   5   1       19.30       17.37      3.07 o 
  -6   5   1      993.55      964.08     11.14 o 
  -5   5   1       70.88       63.69      1.90 o 
  -4   5   1       43.95       47.36      1.41 o 
  -3   5   1     3729.08     3781.61     15.78 o 
  -2   5   1     1330.90     1264.85      4.57 o 
  -1   5   1      163.52      155.11      1.09 o 
   0   5   1      106.75      110.20      1.20 o 
   1   5   1       18.94       21.86      1.14 o 
   2   5   1     1644.72     1712.14      9.44 o 
   3   5   1      219.45      207.68      5.84 o 
   4   5   1      416.10      391.48      6.64 o 
   5   5   1      139.64      144.40      4.41 o 
   6   5   1      129.32      140.30      4.76 o 
   7   5   1      126.09      132.61      5.11 o 
   8   5   1      304.41      332.62     11.49 o 
  -9   6   1       62.78       81.62      7.53 o 
  -8   6   1       42.08       44.18      5.55 o 
  -7   6   1        0.13       -1.19      3.57 o 
  -6   6   1       63.90       68.15      5.35 o 
  -5   6   1      414.75      436.23      9.91 o 
  -4   6   1      490.20      562.90      5.53 o 
  -3   6   1     1320.86     1373.46      5.74 o 
  -2   6   1     3950.47     3823.90      9.12 o 
  -1   6   1      335.36      313.44      3.29 o 
   0   6   1     2340.79     2239.62      6.37 o 
   1   6   1     3831.65     3864.11     13.00 o 
   2   6   1        0.81        1.39      0.98 o 
   3   6   1      617.61      723.15      7.21 o 
   4   6   1     1130.58     1078.44     12.08 o 
   5   6   1       63.51       62.35      3.22 o 
   6   6   1       60.12       51.42      3.21 o 
   7   6   1       46.11       38.63      4.56 o 
   8   6   1       50.33       60.22      5.94 o 
  -8   7   1       18.85       23.77      4.75 o 
  -7   7   1      367.36      349.07     11.09 o 
  -6   7   1        0.73        0.99      3.17 o 
  -5   7   1      121.41      127.78      5.94 o 
  -4   7   1      132.60      133.52      5.35 o 
  -3   7   1      276.26      286.33      2.80 o 
  -2   7   1       24.87       26.37      0.67 o 
  -1   7   1      375.24      367.93      2.31 o 
   0   7   1     2838.31     2824.88      8.71 o 
   1   7   1        2.61        3.92      0.81 o 
   2   7   1     1422.58     1410.41     12.08 o 
   3   7   1      176.05      189.73      3.92 o 
   4   7   1     1342.70     1343.77     15.85 o 
   5   7   1       53.62       51.02      3.08 o 
   6   7   1      111.43       99.55      4.56 o 
   7   7   1       54.01       58.05      5.55 o 
   8   7   1        3.07        1.78      3.96 o 
  -8   8   1        6.87        7.53      3.96 o 
  -7   8   1      117.37      104.80      6.93 o 
  -6   8   1       95.27       71.32      5.55 o 
  -5   8   1       60.58       50.72      4.36 o 
  -4   8   1        7.02        3.57      2.58 o 
  -3   8   1      193.64      201.41      3.76 o 
  -2   8   1      501.68      477.81      4.55 o 
  -1   8   1       34.06       34.07      0.89 o 
   0   8   1     1138.43     1145.53      7.83 o 
   1   8   1      423.39      512.86      4.41 o 
   2   8   1      617.56      645.83      9.11 o 
   3   8   1      384.85      364.46      6.34 o 
   4   8   1        5.82        5.55      2.58 o 
   5   8   1       22.30       23.06      2.45 o 
   6   8   1      208.77      174.53      7.53 o 
   7   8   1       12.69        6.34      3.96 o 
   8   8   1      116.38      113.52      7.33 o 
  -8   9   1      267.89      272.40     10.90 o 
  -7   9   1        2.15        2.58      3.57 o 
  -6   9   1      479.40      411.87     11.29 o 
  -5   9   1      127.09      133.72      6.34 o 
  -4   9   1      283.03      317.37      8.32 o 
  -3   9   1      433.65      414.24      8.72 o 
  -2   9   1       12.48       13.91      0.96 o 
  -1   9   1       26.02       35.69      1.49 o 
   0   9   1      377.86      408.70      3.37 o 
   1   9   1       20.27       18.67      1.18 o 
   2   9   1      131.10      131.54      4.56 o 
   3   9   1      141.37      147.54      3.71 o 
   4   9   1        7.94        7.53      2.77 o 
   5   9   1       66.14       74.59      4.36 o 
   6   9   1      184.34      158.29      7.53 o 
   7   9   1       47.77       51.71      5.35 o 
   8   9   1        9.93        9.24      3.17 o 
  -8  10   1       23.29       28.73      5.35 o 
  -7  10   1        1.37        1.39      3.57 o 
  -6  10   1       27.55       21.20      4.36 o 
  -5  10   1       69.79       73.10      5.15 o 
  -4  10   1       26.57       28.33      3.57 o 
  -3  10   1       22.07       22.71      1.86 o 
  -2  10   1      152.31      150.69      3.28 o 
  -1  10   1     2670.96     2800.29      7.49 o 
   0  10   1     2352.98     2562.99      9.91 o 
   1  10   1       43.46       45.29      1.31 o 
   2  10   1      148.40      161.07      3.57 o 
   3  10   1       44.09       45.17      3.76 o 
   4  10   1       32.56       41.40      3.76 o 
   5  10   1       27.23       28.33      3.76 o 
   6  10   1      152.93      156.70      7.53 o 
   7  10   1        4.76        7.73      3.76 o 
   8  10   1        9.42       12.28      4.95 o 
  -8  11   1       61.43       63.79      6.14 o 
  -7  11   1        3.75        8.12      3.76 o 
  -6  11   1        0.04        0.40      3.57 o 
  -5  11   1      236.75      222.67      8.32 o 
  -4  11   1      368.35      384.73      9.71 o 
  -3  11   1     1213.50     1207.68     10.07 o 
  -2  11   1        0.00       -0.13      1.06 o 
  -1  11   1      336.40      349.89      3.40 o 
   0  11   1      104.29      123.49      2.70 o 
   1  11   1       15.46       11.42      1.18 o 
   2  11   1      194.61      195.25      4.06 o 
   3  11   1       50.74       60.62      4.16 o 
   4  11   1        0.06        0.59      2.58 o 
   5  11   1      162.45      136.69      6.54 o 
   6  11   1        1.13        1.98      3.57 o 
   7  11   1       23.61       20.91      3.13 o 
  -8  12   1       24.43       28.33      5.55 o 
  -7  12   1        0.00        0.20      3.37 o 
  -6  12   1        0.16       -0.99      3.37 o 
  -5  12   1      281.82      245.26      8.91 o 
  -4  12   1     1032.69     1009.76     15.85 o 
  -3  12   1       34.03       35.86      3.96 o 
  -2  12   1      145.02      137.09      5.75 o 
  -1  12   1     1664.41     1584.81     25.16 o 
   0  12   1      328.83      301.69      3.40 o 
   1  12   1       59.19       57.89      2.59 o 
   2  12   1      797.39      769.45     11.69 o 
   3  12   1     2054.68     2065.48     20.41 o 
   4  12   1       59.75       47.35      4.36 o 
   5  12   1        6.62        7.33      3.57 o 
   6  12   1       16.58       21.79      3.96 o 
   7  12   1       16.02       14.26      2.94 o 
  -7  13   1        1.65        2.38      3.96 o 
  -6  13   1        0.48        1.78      3.96 o 
  -5  13   1        0.02       -1.78      3.57 o 
  -4  13   1       33.49       30.31      4.16 o 
  -3  13   1      465.55      456.84     10.50 o 
  -2  13   1      892.70      888.91     13.87 o 
  -1  13   1       29.33       51.11      4.16 o 
   0  13   1       65.01       74.33      2.50 o 
   1  13   1      143.95      140.12      3.85 o 
   2  13   1      967.44      910.25      9.65 o 
   3  13   1       28.11       22.39      3.17 o 
   4  13   1      185.73      183.65      7.33 o 
   5  13   1        1.41       -0.99      3.57 o 
   6  13   1       34.70       35.66      4.56 o 
   7  13   1       11.64       12.88      4.75 o 
  -7  14   1        2.55        6.74      4.16 o 
  -6  14   1      298.49      308.85     10.90 o 
  -5  14   1      153.46      149.77      7.73 o 
  -4  14   1      179.72      163.84      7.53 o 
  -3  14   1       94.05       90.34      5.35 o 
  -2  14   1        0.06        1.98      2.97 o 
  -1  14   1      131.48      110.99      3.77 o 
   0  14   1      975.65      959.73      7.83 o 
   1  14   1      520.71      530.78      7.42 o 
   2  14   1      171.69      173.67      4.62 o 
   3  14   1       11.06        6.74      2.77 o 
   4  14   1       33.30       44.57      4.56 o 
   5  14   1       81.02       73.10      5.55 o 
   6  14   1       34.37       30.51      5.15 o 
  -7  15   1        0.22       -0.20      4.36 o 
  -6  15   1       33.82       35.86      4.95 o 
  -5  15   1      390.13      425.73     12.28 o 
  -4  15   1      248.51      241.10      8.91 o 
  -3  15   1      172.46      167.80      7.33 o 
  -2  15   1       27.99       30.51      4.75 o 
  -1  15   1      147.48      143.11      4.34 o 
   0  15   1       54.67       65.99      2.59 o 
   1  15   1      517.66      466.74      7.28 o 
   2  15   1      141.88      112.13      8.72 o 
   3  15   1        9.51        9.35      2.23 o 
   4  15   1      530.28      555.24     13.47 o 
   5  15   1      377.58      374.50      8.17 o 
   6  15   1       15.86       24.17      5.35 o 
  -7  16   1       20.44       25.36      5.35 o 
  -6  16   1       27.01       34.07      5.35 o 
  -5  16   1      197.03      189.59      8.72 o 
  -4  16   1        9.76       10.10      4.16 o 
  -3  16   1      431.28      405.33     11.09 o 
  -2  16   1     1582.87     1513.35     20.21 o 
  -1  16   1      109.84       97.24      3.91 o 
   0  16   1      231.27      232.80      5.52 o 
   1  16   1      327.60      317.95      5.21 o 
   2  16   1      128.19      131.81      4.41 o 
   3  16   1      686.32      634.76     25.36 o 
   4  16   1       83.03       99.07      4.62 o 
   5  16   1       72.49       70.72      6.74 o 
  -6  17   1       78.68       77.86      6.93 o 
  -5  17   1       14.53       12.68      3.76 o 
  -4  17   1      399.35      414.05     12.08 o 
  -3  17   1      196.10      186.62      8.12 o 
  -2  17   1      252.52      267.45      9.51 o 
  -1  17   1       15.07       20.95      2.71 o 
   0  17   1        6.99       10.71      2.58 o 
   1  17   1      115.55      104.15      3.35 o 
   2  17   1      136.98      125.68      4.48 o 
   3  17   1       83.28       96.09      4.34 o 
   4  17   1        0.28       -0.79      3.76 o 
   5  17   1       68.79       69.93      6.93 o 
  -6  18   1        0.03       -3.96      3.96 o 
  -5  18   1       28.02       22.98      4.75 o 
  -4  18   1      112.29      113.52      7.13 o 
  -3  18   1       18.51       23.57      4.56 o 
  -2  18   1      219.30      199.30      8.32 o 
  -1  18   1      242.28      225.63     10.20 o 
   0  18   1       72.32       72.02      3.69 o 
   1  18   1       35.04       35.26      2.46 o 
   2  18   1       32.40       36.45      3.08 o 
   3  18   1      123.13      126.89      4.97 o 
   4  18   1      129.94      118.86      7.33 o 
   5  18   1       34.03       42.20      6.34 o 
  -5  19   1        0.38        2.58      4.16 o 
  -4  19   1       15.21       10.90      4.36 o 
  -3  19   1       68.89       66.17      5.55 o 
  -2  19   1        6.94        6.33      2.33 o 
  -1  19   1       52.41       58.58      3.69 o 
   0  19   1      207.67      188.44      5.72 o 
   1  19   1       32.54       25.99      3.01 o 
   2  19   1      123.85      120.70      4.76 o 
   3  19   1       58.28       54.88      5.55 o 
   4  19   1       43.38       50.32      5.35 o 
  -5  20   1       44.75       49.53      5.75 o 
  -4  20   1      161.70      188.00      9.31 o 
  -3  20   1        8.51        9.31      3.57 o 
  -2  20   1       10.10       11.18      2.52 o 
  -1  20   1      168.62      171.67      5.67 o 
   0  20   1       18.65       16.02      2.80 o 
   1  20   1       12.50       14.37      2.51 o 
   2  20   1       62.77       57.52      3.84 o 
   3  20   1       95.05      118.67      7.13 o 
   4  20   1        1.75        7.53      4.16 o 
  -4  21   1        4.19        9.11      4.56 o 
  -3  21   1       50.45       70.13      6.34 o 
  -2  21   1       24.84       36.14      5.75 o 
  -1  21   1       28.45       27.83      2.90 o 
   0  21   1       31.87       33.51      3.57 o 
   1  21   1       97.86      106.06      4.74 o 
   2  21   1       20.06       13.67      4.56 o 
   3  21   1       12.47       16.05      4.95 o 
  -3  22   1      176.47      189.67      6.64 o 
  -2  22   1        1.07        3.01      2.87 o 
  -1  22   1        2.16        3.96      2.80 o 
   0  22   1       16.04       22.40      2.90 o 
   1  22   1       16.70       18.62      3.76 o 
   2  22   1        0.05        5.35      4.36 o 
   3  22   1      391.05      443.96     13.47 o 
  -2  23   1       33.49       33.68      4.95 o 
  -1  23   1       87.51       79.17      4.54 o 
   0  23   1        0.28        8.32      4.36 o 
  -9   0   2        8.49        9.11      4.16 o 
  -8   0   2        0.02        0.40      3.76 o 
  -7   0   2      166.23      153.14      7.53 o 
  -6   0   2       62.43       56.40      2.90 o 
  -5   0   2     1062.11     1012.18     12.78 o 
  -4   0   2     1363.73     1512.65      9.91 o 
  -3   0   2        7.08        8.12      1.12 o 
  -2   0   2      327.68      366.93      2.83 o 
  -1   0   2    33465.04    19722.23     44.30 o 
   0   0   2     5411.81     5053.34     28.23 o 
   1   0   2     3685.31     3590.30     12.72 o 
   2   0   2     4507.09     4321.83     16.24 o 
   3   0   2      264.09      271.92      5.21 o 
   4   0   2      153.30      158.01      3.25 o 
   5   0   2      616.88      619.85      8.94 o 
   6   0   2     2190.48     2211.64     22.09 o 
   7   0   2       34.61       36.55      3.57 o 
   8   0   2       12.08       12.08      3.96 o 
  -9   1   2        0.72       -3.17      3.17 o 
  -8   1   2       93.69       91.78      6.14 o 
  -7   1   2     1733.90     1703.30     15.34 o 
  -6   1   2      645.56      650.16      6.69 o 
  -5   1   2       10.98        7.80      1.20 o 
  -4   1   2      438.05      493.63      5.15 o 
  -3   1   2      344.70      399.36      3.63 o 
  -2   1   2       24.75       18.70      0.52 o 
  -1   1   2     1031.90     1092.90      4.74 o 
   0   1   2    21628.06    14774.25     23.09 o 
   1   1   2      493.25      484.70      2.61 o 
   2   1   2      352.00      322.15      2.36 o 
   3   1   2      334.90      327.76      2.88 o 
   4   1   2       90.25       92.80      2.11 o 
   5   1   2      285.44      285.33      4.39 o 
   6   1   2        7.89        6.97      2.00 o 
   7   1   2       42.29       35.98      2.74 o 
   8   1   2       10.37       12.68      4.56 o 
  -9   2   2        0.41        3.66      2.93 o 
  -8   2   2       21.07       20.34      3.21 o 
  -7   2   2      133.08      115.62      4.62 o 
  -6   2   2      525.57      506.01      9.91 o 
  -5   2   2      210.13      249.38      3.32 o 
  -4   2   2       16.96       22.03      1.18 o 
  -3   2   2      257.12      289.95      2.51 o 
  -2   2   2     5740.40     5461.97      7.14 o 
  -1   2   2     1486.42     1520.19      3.89 o 
   0   2   2     1964.38     1992.84      6.03 o 
   1   2   2      165.51      132.95      1.34 o 
   2   2   2      783.74      805.07      3.63 o 
   3   2   2      760.81      794.47      4.65 o 
   4   2   2        7.03        6.20      1.30 o 
   5   2   2       11.01        9.53      1.42 o 
   6   2   2      963.38      972.64     10.00 o 
   7   2   2        9.92        7.11      2.66 o 
  -9   3   2        8.51        5.86      3.21 o 
  -8   3   2        2.03        1.91      2.59 o 
  -7   3   2      241.59      221.55      5.95 o 
  -6   3   2        8.54        8.23      2.31 o 
  -5   3   2        7.87        9.21      1.21 o 
  -4   3   2     1006.39     1133.56      6.13 o 
  -3   3   2     1816.32     1850.79      6.28 o 
  -2   3   2      580.73      615.59      2.88 o 
  -1   3   2      662.57      662.36      2.78 o 
   0   3   2      957.20      974.29      4.18 o 
   1   3   2       18.38       21.17      0.68 o 
   2   3   2       21.90       25.87      1.10 o 
   3   3   2       50.31       57.44      2.04 o 
   4   3   2       10.94       11.63      1.48 o 
   5   3   2        6.45        5.26      1.46 o 
   6   3   2      118.55      127.18      4.90 o 
   7   3   2      121.60      119.51      5.55 o 
   8   3   2        0.42        1.39      4.56 o 
  -9   4   2       13.00       18.51      3.86 o 
  -8   4   2        3.46        3.15      2.73 o 
  -7   4   2      155.99      155.63      5.25 o 
  -6   4   2        0.01        0.33      2.14 o 
  -5   4   2      118.97      138.67      2.60 o 
  -4   4   2     1281.61     1339.61      7.69 o 
  -3   4   2      481.03      494.72      4.06 o 
  -2   4   2      102.98       91.07      1.17 o 
  -1   4   2      404.70      409.82      2.36 o 
   0   4   2     4375.57     4213.84     15.30 o 
   1   4   2     1417.93     1412.59      7.20 o 
   2   4   2      426.24      443.81      2.86 o 
   3   4   2     1158.68     1235.07     12.03 o 
   4   4   2      518.26      509.28      5.17 o 
   5   4   2       41.71       41.66      2.39 o 
   6   4   2        0.26       -0.63      2.45 o 
   7   4   2        3.52        4.56      3.37 o 
   8   4   2        9.98       11.89      4.56 o 
  -9   5   2      196.35      201.93      6.86 o 
  -8   5   2        7.94        8.58      2.73 o 
  -7   5   2        3.75        7.84      2.57 o 
  -6   5   2      213.24      208.06      5.39 o 
  -5   5   2       18.88       20.35      2.24 o 
  -4   5   2       50.59       67.17      1.41 o 
  -3   5   2      115.96      115.69      1.33 o 
  -2   5   2      307.88      370.09      2.23 o 
  -1   5   2     3701.95     3541.51      6.53 o 
   0   5   2        0.87        3.15      0.58 o 
   1   5   2        0.02        0.14      0.49 o 
   2   5   2      396.00      420.47      3.40 o 
   3   5   2      620.14      653.07      6.61 o 
   4   5   2      425.00      428.56      6.57 o 
   5   5   2       15.46       15.25      1.88 o 
   6   5   2      103.92      100.07      3.53 o 
   7   5   2       50.94       48.54      5.75 o 
   8   5   2        0.16       -2.18      3.76 o 
  -9   6   2        3.33        9.31      4.36 o 
  -8   6   2        1.78        0.59      3.96 o 
  -7   6   2      249.66      223.03      6.16 o 
  -6   6   2       17.89       15.04      2.51 o 
  -5   6   2      741.67      723.49     12.48 o 
  -4   6   2       17.86       24.39      1.51 o 
  -3   6   2      881.74      882.15      4.45 o 
  -2   6   2      414.70      428.79      2.72 o 
  -1   6   2        2.25        1.71      0.35 o 
   0   6   2      179.49      194.31      1.87 o 
   1   6   2       58.30       57.11      1.37 o 
   2   6   2      116.56      126.46      3.19 o 
   3   6   2      191.43      189.59      4.17 o 
   4   6   2       55.92       50.61      2.73 o 
   5   6   2        0.06       -0.69      1.72 o 
   6   6   2      255.94      254.98      8.12 o 
   7   6   2       52.07       51.11      5.15 o 
  -9   7   2       50.44       59.04      6.34 o 
  -8   7   2        0.00        1.78      4.36 o 
  -7   7   2      258.15      265.66      9.71 o 
  -6   7   2      704.93      656.33     13.27 o 
  -5   7   2        0.04        0.00      2.77 o 
  -4   7   2      484.12      537.07     10.10 o 
  -3   7   2       95.09      104.65      1.64 o 
  -2   7   2      212.63      237.18      2.23 o 
  -1   7   2      184.07      190.50      1.50 o 
   0   7   2     1306.22     1326.86      4.97 o 
   1   7   2       68.83       72.96      1.62 o 
   2   7   2      135.94      119.34      3.09 o 
   3   7   2       35.17       28.85      2.14 o 
   4   7   2       33.20       36.35      2.59 o 
   5   7   2       81.42       81.99      3.04 o 
   6   7   2       15.48       16.84      2.73 o 
   7   7   2      119.29      122.18      5.18 o 
  -9   8   2       23.66       25.75      5.35 o 
  -8   8   2       31.79       24.76      5.15 o 
  -7   8   2       97.46       92.91      6.54 o 
  -6   8   2      153.87      153.14      7.33 o 
  -5   8   2      100.47       95.69      5.55 o 
  -4   8   2      719.98      735.18     12.08 o 
  -3   8   2       12.05       15.04      1.26 o 
  -2   8   2     1296.63     1376.51      6.82 o 
  -1   8   2      113.73      115.43      1.24 o 
   0   8   2     1249.94     1323.34      5.20 o 
   1   8   2       51.68       60.51      3.57 o 
   2   8   2       24.52       25.32      3.57 o 
   3   8   2      151.60      155.33      3.95 o 
   4   8   2      345.24      326.75      6.83 o 
   5   8   2      129.91      121.84      4.62 o 
   6   8   2        1.73        1.16      2.31 o 
   7   8   2        9.97        8.91      4.16 o 
  -8   9   2      202.96      215.74     10.10 o 
  -7   9   2       99.81      105.00      6.93 o 
  -6   9   2      184.43      180.48      7.92 o 
  -5   9   2      164.05      152.94      6.54 o 
  -4   9   2       46.89       50.32      4.16 o 
  -3   9   2       92.56       96.07      2.29 o 
  -2   9   2       46.69       53.47      1.76 o 
  -1   9   2     1348.17     1438.94      7.91 o 
   0   9   2       35.33       38.57      1.11 o 
   1   9   2       30.78       28.23      1.76 o 
   2   9   2      420.48      433.20      8.02 o 
   3   9   2        1.07        0.95      1.71 o 
   4   9   2       19.74       18.62      3.37 o 
   5   9   2       10.23       10.61      2.45 o 
   6   9   2        2.75        3.17      2.38 o 
   7   9   2        2.67        1.19      4.36 o 
  -8  10   2        8.98        9.51      4.16 o 
  -7  10   2      102.15       86.97      6.74 o 
  -6  10   2       17.65       15.25      3.96 o 
  -5  10   2      228.08      243.67      8.52 o 
  -4  10   2       85.51       81.22      4.95 o 
  -3  10   2       33.99       35.26      3.37 o 
  -2  10   2       53.74       58.47      1.95 o 
  -1  10   2      141.49      141.35      2.69 o 
   0  10   2       15.64       14.59      1.38 o 
   1  10   2      381.49      404.63      5.52 o 
   2  10   2       55.45       51.69      2.52 o 
   3  10   2       75.60       75.98      3.19 o 
   4  10   2        4.37        9.71      3.37 o 
   5  10   2       70.17       64.98      5.35 o 
   6  10   2       10.46       13.67      3.96 o 
   7  10   2       78.57       77.66      6.74 o 
  -8  11   2       39.33       48.93      6.34 o 
  -7  11   2       50.28       47.15      5.55 o 
  -6  11   2        6.17        2.97      3.76 o 
  -5  11   2     1271.98     1236.39     18.62 o 
  -4  11   2      579.88      583.03     11.89 o 
  -3  11   2       59.43       55.07      4.16 o 
  -2  11   2      205.77      189.23      3.16 o 
  -1  11   2       13.50       14.07      1.07 o 
   0  11   2      160.92      158.21      2.51 o 
   1  11   2      612.49      578.12      9.28 o 
   2  11   2       36.18       36.16      2.38 o 
   3  11   2       71.89       73.89      5.35 o 
   4  11   2        6.28        6.93      3.76 o 
   5  11   2      553.71      560.65     13.67 o 
   6  11   2      212.52      203.85      9.11 o 
   7  11   2       11.93       11.69      4.56 o 
  -8  12   2       21.45       23.97      5.15 o 
  -7  12   2       27.35       24.17      5.35 o 
  -6  12   2      335.46      293.99     10.30 o 
  -5  12   2      186.87      183.84      7.92 o 
  -4  12   2      575.80      569.16     12.28 o 
  -3  12   2      209.86      184.83      6.93 o 
  -2  12   2       17.19       15.32      1.76 o 
  -1  12   2        0.03        0.44      1.16 o 
   0  12   2       26.52       26.90      1.63 o 
   1  12   2      344.15      344.62      6.04 o 
   2  12   2      533.92      539.25     11.29 o 
   3  12   2      426.11      396.61     10.70 o 
   4  12   2      612.82      601.65     13.67 o 
   5  12   2       91.63       84.39      6.54 o 
   6  12   2       72.53       67.55      6.34 o 
  -7  13   2      162.79      157.89      8.52 o 
  -6  13   2       22.43       25.95      4.75 o 
  -5  13   2      183.99      203.46      8.52 o 
  -4  13   2      281.29      275.37      9.11 o 
  -3  13   2      162.71      152.54      6.74 o 
  -2  13   2       77.99       73.50      4.75 o 
  -1  13   2       25.05       24.20      1.65 o 
   0  13   2       74.69       65.18      2.30 o 
   1  13   2       60.60       60.82      4.36 o 
   2  13   2      530.60      495.86     11.29 o 
   3  13   2      494.35      515.08     12.28 o 
   4  13   2       36.59       26.94      4.56 o 
   5  13   2      173.81      189.59      8.72 o 
   6  13   2       39.37       37.24      4.95 o 
  -7  14   2       25.72       32.29      4.95 o 
  -6  14   2       77.17       67.16      6.54 o 
  -5  14   2       13.44       11.69      3.96 o 
  -4  14   2      150.42      155.32      7.33 o 
  -3  14   2      591.29      588.58     12.48 o 
  -2  14   2      110.85      107.37      5.75 o 
  -1  14   2       38.55       33.88      1.93 o 
   0  14   2        1.13        1.55      1.37 o 
   1  14   2        3.20        2.58      2.77 o 
   2  14   2      126.44      119.26      6.34 o 
   3  14   2      499.31      497.25     12.48 o 
   4  14   2       44.86       46.95      5.55 o 
   5  14   2       92.65      100.84      7.13 o 
   6  14   2      160.69      181.67      9.51 o 
  -7  15   2       21.38       17.04      4.56 o 
  -6  15   2       28.70       29.12      5.35 o 
  -5  15   2       87.65       83.40      6.14 o 
  -4  15   2      589.87      567.38     13.47 o 
  -3  15   2      777.10      736.57     14.46 o 
  -2  15   2       30.13       35.86      4.56 o 
  -1  15   2       28.78       28.77      2.38 o 
   0  15   2      563.91      517.22      7.89 o 
   1  15   2       53.09       50.32      4.56 o 
   2  15   2      385.73      408.10     10.70 o 
   3  15   2        4.68        2.18      3.76 o 
   4  15   2      103.22      100.84      7.13 o 
   5  15   2        0.00        1.98      4.36 o 
  -7  16   2       14.76       14.86      4.56 o 
  -6  16   2        1.12        2.58      3.96 o 
  -5  16   2       37.37       32.49      5.35 o 
  -4  16   2        1.90        3.96      3.57 o 
  -3  16   2      304.92      297.95      9.91 o 
  -2  16   2      205.03      204.45      8.12 o 
  -1  16   2      128.27      118.96      4.09 o 
   0  16   2      280.00      267.36      6.00 o 
   1  16   2      516.92      513.89     11.69 o 
   2  16   2       21.09       19.41      3.76 o 
   3  16   2        0.02        0.79      3.57 o 
   4  16   2      217.81      229.41      9.91 o 
   5  16   2       14.25       13.27      4.16 o 
  -6  17   2       24.56       30.51      5.35 o 
  -5  17   2        0.51       -0.99      4.16 o 
  -4  17   2       79.14       84.20      6.54 o 
  -3  17   2        1.86        4.36      3.96 o 
  -2  17   2       24.04       28.05      2.71 o 
  -1  17   2      153.47      151.75      7.33 o 
   0  17   2        7.17        6.33      2.23 o 
   1  17   2      129.67      132.07      4.82 o 
   2  17   2       45.98       42.79      4.95 o 
   3  17   2      555.95      548.36     13.87 o 
   4  17   2       41.16       47.55      5.75 o 
  -6  18   2      113.66      151.55      8.91 o 
  -5  18   2       18.59       15.06      4.56 o 
  -4  18   2      133.11      127.38      7.73 o 
  -3  18   2       14.19       18.62      4.75 o 
  -2  18   2       11.43        9.11      3.96 o 
  -1  18   2      337.39      287.65     10.10 o 
   0  18   2        0.16       -0.99      3.37 o 
   1  18   2        8.34        5.87      2.28 o 
   2  18   2      222.07      215.15      8.72 o 
   3  18   2       14.56       16.24      4.16 o 
   4  18   2       37.78       42.40      6.14 o 
  -5  19   2        5.65       11.09      4.16 o 
  -4  19   2        0.32        0.99      4.16 o 
  -3  19   2       80.63       93.51      6.74 o 
  -2  19   2        8.65        7.33      4.16 o 
  -1  19   2       15.70       19.22      4.75 o 
   0  19   2      397.94      360.56     11.49 o 
   1  19   2        4.80        8.68      2.73 o 
   2  19   2      200.04      216.73      9.11 o 
   3  19   2       28.31       24.37      4.56 o 
  -4  20   2        0.00        0.79      3.96 o 
  -3  20   2      182.27      196.33      9.31 o 
  -2  20   2      320.06      314.99     11.29 o 
  -1  20   2       91.28       86.38      6.93 o 
   0  20   2       48.26       50.32      5.35 o 
   1  20   2      206.12      217.13      9.71 o 
   2  20   2       54.29       46.68      3.85 o 
   3  20   2        0.21       -0.79      4.36 o 
  -4  21   2        3.42        7.13      4.16 o 
  -3  21   2       68.13       63.59      6.14 o 
  -2  21   2        8.70        5.75      4.56 o 
  -1  21   2       10.89       10.30      4.56 o 
   0  21   2        6.37        8.91      3.96 o 
   1  21   2       16.43       22.19      4.56 o 
   2  21   2       12.98       10.96      3.38 o 
  -2  22   2        1.12        1.98      4.36 o 
  -1  22   2        2.25        3.57      4.56 o 
   0  22   2       43.11       55.47      6.54 o 
  -9   1   3       45.79       43.70      3.84 o 
  -8   1   3        5.68        7.40      2.45 o 
  -7   1   3       30.77       26.41      1.98 o 
  -6   1   3       23.67       26.05      1.75 o 
  -5   1   3     1498.89     1505.49      9.45 o 
  -4   1   3       50.83       46.59      1.40 o 
  -3   1   3        1.75        0.59      0.45 o 
  -2   1   3      158.09      145.55      1.18 o 
  -1   1   3     4200.31     3976.52     13.94 o 
   0   1   3      580.13      585.67      5.30 o 
   1   1   3      363.70      363.27      3.18 o 
   2   1   3        0.02        0.41      0.83 o 
   3   1   3      139.56      135.96      3.14 o 
   4   1   3      177.15      171.11      3.94 o 
   5   1   3      365.13      372.14      8.05 o 
   6   1   3       48.42       47.19      3.99 o 
   7   1   3      156.75      163.88      6.50 o 
  -9   2   3       15.35       16.96      3.29 o 
  -8   2   3       15.24       19.40      2.94 o 
  -7   2   3      897.12      906.81      8.99 o 
  -6   2   3      528.53      535.42      5.35 o 
  -5   2   3       19.52       19.09      1.48 o 
  -4   2   3      319.09      343.54      3.17 o 
  -3   2   3      112.90      115.23      1.29 o 
  -2   2   3        4.04        5.25      0.41 o 
  -1   2   3       37.10       39.26      0.95 o 
   0   2   3        3.36        7.30      1.02 o 
   1   2   3        8.55        7.40      0.84 o 
   2   2   3      256.90      262.95      3.66 o 
   3   2   3       28.25       26.29      2.33 o 
   4   2   3        1.15        1.51      1.63 o 
   5   2   3        3.49       -1.22      2.73 o 
   6   2   3      107.29      109.35      5.11 o 
   7   2   3      101.81      104.80      7.73 o 
  -9   3   3       22.58       20.30      3.49 o 
  -8   3   3       50.21       38.72      3.57 o 
  -7   3   3       49.88       37.71      2.67 o 
  -6   3   3      150.71      163.03      3.18 o 
  -5   3   3       72.29       82.04      2.19 o 
  -4   3   3        1.75        3.34      0.82 o 
  -3   3   3       85.98       79.87      1.36 o 
  -2   3   3       62.96       55.72      0.77 o 
  -1   3   3        4.35        3.70      0.54 o 
   0   3   3      551.92      574.25      4.02 o 
   1   3   3       53.68       51.77      1.36 o 
   2   3   3      576.45      564.01      5.21 o 
   3   3   3       93.56      105.69      3.75 o 
   4   3   3      142.17      135.75      3.70 o 
   5   3   3      284.09      285.30     12.88 o 
   6   3   3      302.74      302.38      7.91 o 
   7   3   3       65.74       70.13      6.93 o 
  -9   4   3      111.14      112.31      5.60 o 
  -8   4   3       32.74       39.22      3.71 o 
  -7   4   3      311.04      323.73      7.06 o 
  -6   4   3       36.84       36.90      2.32 o 
  -5   4   3      646.22      660.17      5.47 o 
  -4   4   3       48.04       47.93      1.43 o 
  -3   4   3      191.76      205.10      1.93 o 
  -2   4   3      304.44      311.60      1.60 o 
  -1   4   3        0.04        1.25      0.53 o 
   0   4   3      962.71      964.30      5.17 o 
   1   4   3       15.78       15.21      1.08 o 
   2   4   3     1225.65     1259.52     10.43 o 
   3   4   3      241.02      230.56      5.16 o 
   4   4   3       76.52       79.41      3.09 o 
   5   4   3      212.22      211.85      4.95 o 
   6   4   3        8.40        5.55      4.16 o 
   7   4   3       29.31       28.73      5.55 o 
  -9   5   3       29.11       34.82      3.99 o 
  -8   5   3      204.45      204.45      6.37 o 
  -7   5   3      827.24      803.15     10.85 o 
  -6   5   3      320.44      304.55      5.11 o 
  -5   5   3       27.88       26.21      1.61 o 
  -4   5   3     1421.30     1527.62      6.64 o 
  -3   5   3      767.98      741.86      4.26 o 
  -2   5   3       41.60       40.60      0.68 o 
  -1   5   3        0.09        1.09      0.69 o 
   0   5   3      970.04      953.37      6.67 o 
   1   5   3       82.60       83.61      1.81 o 
   2   5   3      316.84      309.21      5.46 o 
   3   5   3        0.17        0.40      1.95 o 
   4   5   3      120.34      117.58      4.34 o 
   5   5   3       40.78       40.80      3.43 o 
   6   5   3        0.78        0.40      3.37 o 
   7   5   3        0.09        0.79      4.16 o 
  -9   6   3       69.79       75.48      7.33 o 
  -8   6   3       70.57       76.10      4.34 o 
  -7   6   3       77.47       69.51      3.99 o 
  -6   6   3        0.10        0.48      1.82 o 
  -5   6   3       15.77       14.57      1.74 o 
  -4   6   3       34.03       35.26      1.49 o 
  -3   6   3      969.90      995.33      5.66 o 
  -2   6   3      559.47      554.31      2.45 o 
  -1   6   3        0.23        0.98      0.47 o 
   0   6   3     1212.63     1236.97      5.94 o 
   1   6   3        3.88        3.92      0.93 o 
   2   6   3      774.56      819.35      8.82 o 
   3   6   3       62.48       56.67      3.86 o 
   4   6   3      526.82      518.25     11.49 o 
   5   6   3      136.89      141.43      5.16 o 
   6   6   3        9.47       13.47      4.56 o 
   7   6   3       32.81       39.23      5.35 o 
  -9   7   3       38.81       44.18      6.34 o 
  -8   7   3       20.92       27.14      4.95 o 
  -7   7   3       31.93       23.97      4.56 o 
  -6   7   3      117.44      115.50      6.14 o 
  -5   7   3       43.55       52.68      3.15 o 
  -4   7   3       68.12       82.50      2.47 o 
  -3   7   3      450.32      432.73      4.83 o 
  -2   7   3      406.22      396.45      2.92 o 
  -1   7   3     1455.76     1469.25      5.55 o 
   0   7   3     1370.06     1424.23      7.98 o 
   1   7   3      680.31      683.39      6.01 o 
   2   7   3       12.54       13.20      2.03 o 
   3   7   3      226.52      243.87      7.73 o 
   4   7   3      192.40      197.91      7.53 o 
   5   7   3        0.02        0.34      2.28 o 
   6   7   3      136.58      141.23      5.46 o 
   7   7   3        0.13       -0.79      4.36 o 
  -9   8   3        5.46        7.53      4.95 o 
  -8   8   3      116.34      118.07      7.92 o 
  -7   8   3      257.06      226.24      9.11 o 
  -6   8   3      350.80      327.47      9.91 o 
  -5   8   3      483.10      490.35     10.50 o 
  -4   8   3      151.35      146.41      3.23 o 
  -3   8   3      769.25      768.55      6.54 o 
  -2   8   3      222.97      205.07      3.35 o 
  -1   8   3      271.83      289.81      2.72 o 
   0   8   3       53.36       50.49      1.74 o 
   1   8   3        6.12        8.33      1.71 o 
   2   8   3       14.61       12.88      3.17 o 
   3   8   3        2.77        1.58      2.97 o 
   4   8   3       27.87       31.70      4.36 o 
   5   8   3        0.21       -0.79      2.52 o 
   6   8   3      183.62      172.08      6.06 o 
   7   8   3        4.15        5.55      3.96 o 
  -8   9   3       22.64       26.94      4.95 o 
  -7   9   3      101.61       83.21      6.54 o 
  -6   9   3      137.10      134.32      6.74 o 
  -5   9   3       19.45       14.86      3.37 o 
  -4   9   3      419.77      441.34      7.07 o 
  -3   9   3      258.99      258.81      4.03 o 
  -2   9   3      390.77      372.78      4.53 o 
  -1   9   3      684.93      744.26      6.20 o 
   0   9   3       76.51       76.47      4.36 o 
   1   9   3       45.41       50.32      2.52 o 
   2   9   3      415.52      417.61      9.91 o 
   3   9   3      165.32      154.72      6.74 o 
   4   9   3      133.82      135.31      6.93 o 
   5   9   3       94.55       81.25      4.27 o 
   6   9   3       45.85       39.49      3.91 o 
  -8  10   3        2.43        3.37      3.96 o 
  -7  10   3       47.42       38.43      5.35 o 
  -6  10   3        6.08       10.10      3.76 o 
  -5  10   3       20.54       19.81      3.76 o 
  -4  10   3      196.87      211.37      5.25 o 
  -3  10   3      949.48      954.61      7.63 o 
  -2  10   3      186.88      202.28      3.62 o 
  -1  10   3      276.46      312.07      4.21 o 
   0  10   3      115.15      101.83      5.15 o 
   1  10   3      546.68      530.53     10.90 o 
   2  10   3        8.08       10.70      3.17 o 
   3  10   3      123.99      130.75      6.54 o 
   4  10   3        0.01        0.40      3.37 o 
   5  10   3      273.89      267.64      9.91 o 
   6  10   3       93.96       88.25      4.83 o 
  -8  11   3       68.31       80.43      7.33 o 
  -7  11   3       23.05       25.36      4.56 o 
  -6  11   3       99.68       94.10      6.34 o 
  -5  11   3      215.11      218.71      8.32 o 
  -4  11   3      732.89      744.69     13.67 o 
  -3  11   3       87.94       87.87      2.71 o 
  -2  11   3      191.60      210.29      3.80 o 
  -1  11   3       14.51       12.48      1.48 o 
   0  11   3      159.82      177.80      4.48 o 
   1  11   3      310.78      311.62      8.91 o 
   2  11   3       13.45       10.90      3.57 o 
   3  11   3      171.94      175.92      7.53 o 
   4  11   3      115.32      102.42      6.54 o 
   5  11   3       10.61       11.29      4.36 o 
   6  11   3        9.87       11.49      4.95 o 
  -8  12   3      226.69      222.28     10.30 o 
  -7  12   3        0.75        3.96      4.36 o 
  -6  12   3      158.09      156.70      7.92 o 
  -5  12   3      349.13      335.60     10.30 o 
  -4  12   3       72.09       72.51      5.35 o 
  -3  12   3        1.01        0.99      2.97 o 
  -2  12   3      107.06       99.65      3.55 o 
  -1  12   3       50.85       56.08      2.94 o 
   0  12   3      266.82      283.50      5.74 o 
   1  12   3      664.18      697.74     13.08 o 
   2  12   3     1752.79     1716.81     21.40 o 
   3  12   3      116.24      108.56      6.54 o 
   4  12   3        0.54        1.39      3.57 o 
   5  12   3        0.17        1.98      3.76 o 
  -7  13   3        0.81        0.40      3.76 o 
  -6  13   3      167.84      156.31      7.92 o 
  -5  13   3       18.44       16.84      3.96 o 
  -4  13   3      336.23      346.69     10.30 o 
  -3  13   3      174.56      196.92      7.53 o 
  -2  13   3       33.51       30.45      2.51 o 
  -1  13   3       81.94       83.93      3.49 o 
   0  13   3      335.54      332.74      6.37 o 
   1  13   3      255.05      251.60      8.32 o 
   2  13   3        0.03        0.79      3.57 o 
   3  13   3      190.08      179.68      8.12 o 
   4  13   3        6.93        9.31      3.96 o 
   5  13   3       18.67       15.06      4.36 o 
  -7  14   3        6.00        3.96      3.76 o 
  -6  14   3       28.12       23.57      4.36 o 
  -5  14   3      355.99      358.97     11.29 o 
  -4  14   3      940.60      930.71     16.84 o 
  -3  14   3      179.04      172.55      7.53 o 
  -2  14   3      420.64      377.40     10.30 o 
  -1  14   3      335.30      338.27      6.43 o 
   0  14   3       41.73       46.63      3.08 o 
   1  14   3      552.24      522.21     12.08 o 
   2  14   3      410.87      426.33     11.69 o 
   3  14   3       92.19       96.87      6.74 o 
   4  14   3       63.25       66.17      6.34 o 
   5  14   3        1.92        2.58      4.56 o 
  -7  15   3        8.70        6.74      3.76 o 
  -6  15   3        3.27        5.15      3.57 o 
  -5  15   3        5.29       10.30      4.36 o 
  -4  15   3      225.72      222.28      8.91 o 
  -3  15   3      364.83      369.08     10.90 o 
  -2  15   3       51.91       44.18      4.56 o 
  -1  15   3        0.68        5.65      2.24 o 
   0  15   3       28.31       32.30      4.36 o 
   1  15   3       21.60       20.80      3.96 o 
   2  15   3        4.65        7.33      3.96 o 
   3  15   3        7.50        3.57      4.16 o 
   4  15   3      184.91      191.37      9.31 o 
  -6  16   3       35.78       40.61      5.55 o 
  -5  16   3      130.89      128.97      7.73 o 
  -4  16   3        0.06        0.20      3.57 o 
  -3  16   3       16.52       14.46      4.16 o 
  -2  16   3      663.91      644.05     14.07 o 
  -1  16   3     1204.39     1161.29     12.41 o 
   0  16   3       38.38       32.80      3.15 o 
   1  16   3       33.21       33.32      3.15 o 
   2  16   3      209.49      232.78      9.31 o 
   3  16   3      279.15      281.91     10.90 o 
   4  16   3      243.58      251.99     10.90 o 
  -6  17   3        2.17        2.97      4.36 o 
  -5  17   3        9.37        7.33      4.16 o 
  -4  17   3      230.96      228.02      9.71 o 
  -3  17   3       18.17       21.00      4.36 o 
  -2  17   3      506.26      502.80     13.08 o 
  -1  17   3        2.02        0.79      3.57 o 
   0  17   3        9.67        7.51      2.57 o 
   1  17   3       53.32       47.35      3.57 o 
   2  17   3      125.53      127.58      7.33 o 
   3  17   3       55.40       50.52      5.94 o 
   4  17   3       21.20       22.58      5.15 o 
  -5  18   3        5.06        3.37      3.57 o 
  -4  18   3      326.79      358.77     12.08 o 
  -3  18   3      135.65      120.85      7.33 o 
  -2  18   3      385.96      349.07     11.49 o 
  -1  18   3      110.63      106.78      6.93 o 
   0  18   3      116.60      110.64      4.69 o 
   1  18   3        1.31        2.31      2.57 o 
   2  18   3        6.42        9.71      4.16 o 
   3  18   3       93.92      110.54      7.33 o 
  -5  19   3        0.53        1.19      4.16 o 
  -4  19   3       26.98       28.92      5.15 o 
  -3  19   3        0.18        1.58      4.16 o 
  -2  19   3       10.60        8.12      4.16 o 
  -1  19   3       14.74       16.84      4.16 o 
   0  19   3        6.81        3.76      3.96 o 
   1  19   3      142.34      144.45      5.52 o 
   2  19   3        0.60        0.79      3.76 o 
   3  19   3        4.36        0.59      4.16 o 
  -4  20   3       52.97       44.57      5.55 o 
  -3  20   3       10.89        9.91      4.16 o 
  -2  20   3      138.46      147.00      8.52 o 
  -1  20   3        3.07        1.98      3.57 o 
   0  20   3        0.30       11.09      4.36 o 
   1  20   3       33.20       30.51      3.63 o 
   2  20   3       11.46       13.14      3.19 o 
  -3  21   3       19.75       12.68      4.36 o 
  -2  21   3       53.23       53.89      6.14 o 
  -1  21   3        1.65        0.00      3.76 o 
   0  21   3        0.00        0.99      3.96 o 
   1  21   3       14.06       15.85      4.95 o 
  -9   0   4       22.49       24.96      4.56 o 
  -8   0   4       77.23       76.41      6.83 o 
  -7   0   4      986.32     1007.04     11.42 o 
  -6   0   4      156.86      160.29      9.91 o 
  -5   0   4       12.13       12.96      2.09 o 
  -4   0   4     3365.78     3464.24     24.47 o 
  -3   0   4      839.55      823.94      6.96 o 
  -2   0   4      186.28      194.71      3.20 o 
  -1   0   4      862.62      937.46      8.54 o 
   0   0   4       76.29      136.28     23.08 o 
   1   0   4     3537.31     3487.30     23.57 o 
   2   0   4      793.37      771.24     11.69 o 
   3   0   4      109.92      109.93      3.90 o 
   4   0   4       55.55       44.18      5.15 o 
   5   0   4     2191.02     2230.70     28.53 o 
   6   0   4        3.32        4.36      4.56 o 
  -9   1   4       85.79       80.81      5.25 o 
  -8   1   4      124.11      115.31      4.76 o 
  -7   1   4       37.48       37.91      2.32 o 
  -6   1   4       90.53       90.67      2.62 o 
  -5   1   4      214.65      223.80      3.39 o 
  -4   1   4        4.13        5.83      1.14 o 
  -3   1   4      154.53      136.82      2.08 o 
  -2   1   4      346.03      324.82      2.57 o 
  -1   1   4     8264.52     7965.30     16.95 o 
   0   1   4     1094.07     1155.59      9.52 o 
   1   1   4       67.09       77.89      4.56 o 
   2   1   4      115.30      114.72      2.99 o 
   3   1   4       17.83       17.06      2.13 o 
   4   1   4      156.72      158.11      9.41 o 
   5   1   4       34.60       34.10      3.78 o 
   6   1   4      475.89      474.18     13.57 o 
  -9   2   4       68.17       76.63      4.76 o 
  -8   2   4      110.28      102.07      3.73 o 
  -7   2   4     1757.49     1722.13     11.07 o 
  -6   2   4       26.14       22.58      1.69 o 
  -5   2   4      420.89      437.64      4.61 o 
  -4   2   4       41.24       47.96      1.47 o 
  -3   2   4      192.31      182.46      2.41 o 
  -2   2   4      659.36      718.63      3.83 o 
  -1   2   4      623.93      644.22      4.88 o 
   0   2   4      765.34      767.98      9.41 o 
   1   2   4        0.10       12.39      5.75 o 
   2   2   4        8.05       10.54      1.63 o 
   3   2   4       54.26       55.01      3.24 o 
   4   2   4       70.77       74.88      4.27 o 
   5   2   4      104.94       98.96      5.18 o 
   6   2   4       75.69       78.26      5.18 o 
  -9   3   4       13.38        9.67      3.15 o 
  -8   3   4        7.88        6.03      2.24 o 
  -7   3   4      327.22      313.87      5.56 o 
  -6   3   4       89.90       89.01      2.59 o 
  -5   3   4        0.05        0.65      1.30 o 
  -4   3   4      954.71      992.32      6.22 o 
  -3   3   4      122.88      132.15      2.09 o 
  -2   3   4       93.41       90.80      1.37 o 
  -1   3   4      274.55      295.49      2.82 o 
   0   3   4        2.04        4.26      1.36 o 
   1   3   4      276.10      281.13      4.18 o 
   2   3   4       64.26       70.84      3.35 o 
   3   3   4      221.63      223.47      5.58 o 
   4   3   4        9.47        7.84      2.03 o 
   5   3   4       10.31       14.01      3.57 o 
   6   3   4      292.34      297.50      8.54 o 
  -9   4   4       54.52       52.79      4.34 o 
  -8   4   4       44.90       46.97      3.01 o 
  -7   4   4       86.95       81.24      3.27 o 
  -6   4   4       47.27       51.04      2.19 o 
  -5   4   4      612.05      596.73      5.39 o 
  -4   4   4      320.73      353.20      3.99 o 
  -3   4   4       10.23       10.95      0.95 o 
  -2   4   4     1000.78     1007.78      6.04 o 
  -1   4   4       50.22       45.13      1.35 o 
   0   4   4      692.67      707.06      7.51 o 
   1   4   4      559.83      553.12      5.67 o 
   2   4   4      712.74      705.44     15.95 o 
   3   4   4      110.34      109.79      4.26 o 
   4   4   4       27.55       28.02      2.60 o 
   5   4   4        2.21        2.88      2.73 o 
   6   4   4      337.78      351.01      9.03 o 
  -9   5   4       46.19       48.15      4.34 o 
  -8   5   4       80.38       73.30      4.26 o 
  -7   5   4      129.50      126.80      3.88 o 
  -6   5   4       73.51       72.07      2.41 o 
  -5   5   4      418.98      427.07      5.03 o 
  -4   5   4       31.69       25.50      1.48 o 
  -3   5   4      285.77      288.60      3.56 o 
  -2   5   4      414.75      443.93      4.07 o 
  -1   5   4      105.67      106.30      1.63 o 
   0   5   4        0.00        0.51      1.25 o 
   1   5   4      212.53      217.49      4.90 o 
   2   5   4      139.98      143.69      4.41 o 
   3   5   4        2.88        4.56      2.38 o 
   4   5   4      259.43      251.09      6.34 o 
   5   5   4        0.03        1.64      3.07 o 
   6   5   4       34.80       28.53      5.55 o 
  -9   6   4       75.00       74.20      4.69 o 
  -8   6   4      170.90      160.50      5.66 o 
  -7   6   4       17.86       14.58      2.20 o 
  -6   6   4        4.04        5.24      1.77 o 
  -5   6   4       34.22       27.94      2.11 o 
  -4   6   4      201.53      206.06      3.84 o 
  -3   6   4       55.41       55.72      1.96 o 
  -2   6   4      670.55      705.49      5.13 o 
  -1   6   4      888.10      862.33      5.02 o 
   0   6   4        4.65        7.27      1.13 o 
   1   6   4       32.69       31.82      2.51 o 
   2   6   4       22.08       23.10      2.52 o 
   3   6   4      233.90      232.66      5.95 o 
   4   6   4       19.88       21.71      2.99 o 
   5   6   4      106.21      109.42      5.04 o 
   6   6   4       32.62       26.74      4.75 o 
  -9   7   4       26.05       30.90      5.55 o 
  -8   7   4       42.98       40.22      5.55 o 
  -7   7   4       25.69       23.29      3.29 o 
  -6   7   4      540.10      521.75      8.61 o 
  -5   7   4       15.35       13.26      1.93 o 
  -4   7   4      405.41      425.76      5.44 o 
  -3   7   4       90.81       84.58      2.61 o 
  -2   7   4      221.57      225.90      3.04 o 
  -1   7   4      722.09      751.35      5.33 o 
   0   7   4     1123.57     1121.39      9.66 o 
   1   7   4      106.59       98.30      3.55 o 
   2   7   4       26.71       22.48      2.59 o 
   3   7   4       79.85       75.88      3.91 o 
   4   7   4       30.57       25.75      4.36 o 
   5   7   4       36.29       34.59      3.63 o 
   6   7   4        3.09        4.16      4.16 o 
  -9   8   4       14.94       23.77      5.55 o 
  -8   8   4       24.71       16.44      4.56 o 
  -7   8   4      176.33      190.78      8.52 o 
  -6   8   4      173.46      161.38      5.32 o 
  -5   8   4      380.90      371.38      7.07 o 
  -4   8   4      313.59      322.43      4.87 o 
  -3   8   4       80.81       81.90      2.66 o 
  -2   8   4      111.90      106.15      2.81 o 
  -1   8   4       51.26       49.10      2.65 o 
   0   8   4      201.73      204.84      7.13 o 
   1   8   4      157.71      159.39      4.37 o 
   2   8   4        0.14       -0.66      2.00 o 
   3   8   4       35.41       40.41      4.75 o 
   4   8   4       44.35       42.00      4.95 o 
   5   8   4       36.58       38.72      3.71 o 
   6   8   4        4.34        4.06      3.43 o 
  -8   9   4        1.03        2.38      3.96 o 
  -7   9   4      367.51      355.80     11.29 o 
  -6   9   4      308.74      299.13      7.00 o 
  -5   9   4       46.44       49.35      3.29 o 
  -4   9   4       57.90       58.72      2.54 o 
  -3   9   4       11.29       10.11      1.69 o 
  -2   9   4      187.69      201.01      3.81 o 
  -1   9   4       14.46       13.44      1.65 o 
   0   9   4       11.10       12.75      2.09 o 
   1   9   4      245.85      225.25      7.92 o 
   2   9   4        6.84        4.75      3.37 o 
   3   9   4      441.05      454.26     11.89 o 
   4   9   4        1.47        0.40      3.96 o 
   5   9   4       16.86       17.06      3.21 o 
  -8  10   4       17.08       19.02      4.36 o 
  -7  10   4       21.52       22.58      4.56 o 
  -6  10   4        1.68        0.20      3.76 o 
  -5  10   4      250.34      256.08      6.30 o 
  -4  10   4      242.46      255.86      4.68 o 
  -3  10   4       44.35       46.24      2.36 o 
  -2  10   4       20.16       21.41      1.85 o 
  -1  10   4      130.58      132.25      3.19 o 
   0  10   4      261.74      278.36      5.78 o 
   1  10   4       94.55       93.11      5.75 o 
   2  10   4      141.94      142.44      7.13 o 
   3  10   4       13.47       20.01      4.36 o 
   4  10   4        0.00       -0.40      3.76 o 
   5  10   4       79.18       82.61      6.54 o 
  -8  11   4       69.57       77.26      6.74 o 
  -7  11   4        0.66        2.58      3.37 o 
  -6  11   4      139.98      131.35      7.13 o 
  -5  11   4      214.66      220.87      6.02 o 
  -4  11   4       10.66       11.95      2.45 o 
  -3  11   4      204.48      205.27      4.12 o 
  -2  11   4      368.75      352.17      5.14 o 
  -1  11   4      120.53      125.68      4.13 o 
   0  11   4      363.79      351.06      6.64 o 
   1  11   4      193.81      176.91      7.53 o 
   2  11   4      113.63      113.71      6.54 o 
   3  11   4      126.03      128.57      7.33 o 
   4  11   4        7.78        5.94      3.57 o 
   5  11   4        5.26        7.13      4.36 o 
  -8  12   4        5.01        9.31      4.16 o 
  -7  12   4      166.51      160.86      8.72 o 
  -6  12   4       14.98       15.65      4.16 o 
  -5  12   4      385.67      395.23     11.29 o 
  -4  12   4       38.28       38.10      4.16 o 
  -3  12   4       53.90       46.74      2.44 o 
  -2  12   4        9.50       10.24      1.82 o 
  -1  12   4       46.56       41.81      2.93 o 
   0  12   4      232.62      222.00      5.60 o 
   1  12   4       44.77       48.93      4.95 o 
   2  12   4      394.30      397.60     11.49 o 
   3  12   4       87.63       92.12      6.54 o 
   4  12   4       74.04       74.09      6.34 o 
   5  12   4       29.99       27.93      5.35 o 
  -7  13   4        0.84       -1.39      3.57 o 
  -6  13   4        8.07       11.69      3.96 o 
  -5  13   4       93.29       95.29      6.74 o 
  -4  13   4      316.83      326.48     10.10 o 
  -3  13   4      225.50      223.32      5.66 o 
  -2  13   4      121.00      114.00      4.20 o 
  -1  13   4      154.95      155.38      4.83 o 
   0  13   4       77.45       62.56      3.49 o 
   1  13   4       28.83       35.66      4.95 o 
   2  13   4      452.40      481.80     12.88 o 
   3  13   4        0.47        2.77      4.16 o 
   4  13   4      287.01      314.79     11.49 o 
  -7  14   4        2.08        2.97      4.16 o 
  -6  14   4        2.78        4.56      4.16 o 
  -5  14   4      151.58      158.68      8.12 o 
  -4  14   4      802.08      804.72     15.85 o 
  -3  14   4       52.59       56.06      5.15 o 
  -2  14   4       36.02       34.50      3.01 o 
  -1  14   4        6.01        6.41      2.03 o 
   0  14   4       12.42       15.11      3.37 o 
   1  14   4        0.53        2.97      3.76 o 
   2  14   4      535.50      535.88     13.87 o 
   3  14   4        9.73        7.13      4.16 o 
   4  14   4        0.23        1.58      4.36 o 
  -7  15   4        3.10        3.37      4.36 o 
  -6  15   4       47.00       44.97      5.55 o 
  -5  15   4      235.81      201.48      9.11 o 
  -4  15   4      309.73      309.05     10.50 o 
  -3  15   4        3.55        7.33      3.57 o 
  -2  15   4        0.01       -0.99      2.24 o 
  -1  15   4       58.89       52.46      4.16 o 
   0  15   4        5.64        5.72      2.59 o 
   1  15   4      407.46      409.46      8.33 o 
   2  15   4        9.09        7.33      4.56 o 
   3  15   4       43.26       45.96      5.75 o 
  -6  16   4       24.78       22.39      5.15 o 
  -5  16   4        0.12       -1.39      3.76 o 
  -4  16   4      103.16       96.87      6.74 o 
  -3  16   4      205.30      196.92      8.72 o 
  -2  16   4       45.55       40.81      4.95 o 
  -1  16   4       85.54       85.75      4.20 o 
   0  16   4        1.36        4.26      2.66 o 
   1  16   4       17.34       17.59      3.07 o 
   2  16   4       12.86       12.08      4.36 o 
   3  16   4      408.40      424.94     13.47 o 
  -6  17   4       12.95       13.47      4.56 o 
  -5  17   4      186.22      186.22      9.31 o 
  -4  17   4       11.20       11.69      4.36 o 
  -3  17   4       81.46       82.61      6.34 o 
  -2  17   4       25.88       27.74      4.75 o 
  -1  17   4      181.40      169.76      5.66 o 
   0  17   4      123.28      115.80      5.11 o 
   1  17   4       32.60       35.81      3.49 o 
   2  17   4       74.34       82.21      6.93 o 
  -5  18   4       44.19       48.34      6.14 o 
  -4  18   4        6.44        8.72      4.36 o 
  -3  18   4        0.57       -0.59      3.76 o 
  -2  18   4       56.78       49.13      5.55 o 
  -1  18   4       24.35       29.12      4.75 o 
   0  18   4        6.79        4.36      2.45 o 
   1  18   4        1.79        0.40      2.65 o 
   2  18   4       63.44       67.95      6.93 o 
  -4  19   4        4.88        2.97      4.56 o 
  -3  19   4        0.49       -0.99      3.76 o 
  -2  19   4        1.56        4.95      3.96 o 
  -1  19   4      108.87      108.76      7.33 o 
   0  19   4        3.34        5.61      2.71 o 
   1  19   4        8.12        6.19      3.15 o 
  -3  20   4      132.99      128.57      8.12 o 
  -2  20   4       23.03       27.34      5.35 o 
  -1  20   4        0.91       -0.59      3.57 o 
   0  20   4      561.20      568.39     14.66 o 
   1  20   4       20.00       12.48      4.56 o 
  -9   1   5        8.30        6.48      3.01 o 
  -8   1   5       61.09       64.06      2.80 o 
  -7   1   5        3.91        4.25      1.94 o 
  -6   1   5       10.19        9.38      2.45 o 
  -5   1   5      245.95      244.86      5.81 o 
  -4   1   5        2.48        4.01      2.45 o 
  -3   1   5      298.98      304.40      6.02 o 
  -2   1   5      674.55      702.64      6.92 o 
  -1   1   5      221.68      235.78      5.65 o 
   0   1   5      108.48      108.72      4.16 o 
   1   1   5       79.54       79.82      3.49 o 
   2   1   5      456.30      458.32      7.81 o 
   3   1   5      100.35      101.46      4.90 o 
   4   1   5       11.81       16.43      3.52 o 
   5   1   5      168.93      168.93      6.58 o 
  -9   2   5        9.14        8.15      2.32 o 
  -8   2   5      222.02      238.53      6.93 o 
  -7   2   5      129.99      137.35      3.99 o 
  -6   2   5        3.94        2.52      1.80 o 
  -5   2   5      526.25      530.49      8.26 o 
  -4   2   5       10.98       12.49      2.59 o 
  -3   2   5        0.06        0.89      2.24 o 
  -2   2   5        4.80        4.41      1.48 o 
  -1   2   5      536.34      549.19      7.70 o 
   0   2   5      108.87      104.51      3.85 o 
   1   2   5        4.01        5.45      2.10 o 
   2   2   5        1.12        2.32      2.28 o 
   3   2   5        3.73        4.58      2.17 o 
   4   2   5       25.78       25.30      3.63 o 
   5   2   5      177.24      176.25      6.86 o 
  -9   3   5      161.33      163.87      6.09 o 
  -8   3   5       86.80       89.75      4.62 o 
  -7   3   5      587.99      606.77      7.69 o 
  -6   3   5       47.27       49.20      2.71 o 
  -5   3   5       59.67       63.00      2.65 o 
  -4   3   5       12.90       12.67      2.59 o 
  -3   3   5      148.63      154.82      4.62 o 
  -2   3   5       22.24       18.45      2.59 o 
  -1   3   5     1073.88     1104.24     17.63 o 
   0   3   5      178.58      181.18      4.76 o 
   1   3   5      223.41      219.59      4.29 o 
   2   3   5       58.73       61.22      3.57 o 
   3   3   5        0.67       -0.11      2.28 o 
   4   3   5      200.55      203.63      7.43 o 
   5   3   5       47.26       45.55      5.75 o 
  -9   4   5        6.76        3.27      3.01 o 
  -8   4   5        0.06        1.16      2.66 o 
  -7   4   5      223.31      210.22      4.87 o 
  -6   4   5      154.55      147.70      3.88 o 
  -5   4   5        0.01        0.09      1.71 o 
  -4   4   5      178.57      197.00      5.18 o 
  -3   4   5       71.78       73.23      3.49 o 
  -2   4   5      137.66      141.93      4.41 o 
  -1   4   5       23.37       31.33      2.85 o 
   0   4   5       16.79       15.71      1.85 o 
   1   4   5       22.10       21.29      2.59 o 
   2   4   5      124.20      127.79      4.62 o 
   3   4   5       60.57       55.04      3.71 o 
   4   4   5        2.91        2.07      2.97 o 
   5   4   5       22.63       21.90      3.77 o 
  -9   5   5        7.68       10.50      4.56 o 
  -8   5   5        8.32        7.99      3.07 o 
  -7   5   5      406.14      403.72      8.19 o 
  -6   5   5      165.29      156.28      4.05 o 
  -5   5   5      682.16      681.69      7.40 o 
  -4   5   5      407.51      406.44      5.53 o 
  -3   5   5       33.95       31.80      2.94 o 
  -2   5   5       15.84       13.96      2.45 o 
  -1   5   5      607.82      625.29      8.31 o 
   0   5   5        0.96        1.27      1.58 o 
   1   5   5       24.56       20.80      2.65 o 
   2   5   5      931.00      924.08     11.99 o 
   3   5   5       18.97       18.52      3.07 o 
   4   5   5      191.55      205.30      5.35 o 
   5   5   5        1.86        1.07      3.49 o 
  -9   6   5       11.87       14.86      4.95 o 
  -8   6   5       12.07        9.28      2.73 o 
  -7   6   5       83.08       77.71      4.37 o 
  -6   6   5      517.35      509.15      6.87 o 
  -5   6   5       26.35       28.18      2.30 o 
  -4   6   5      192.01      204.54      5.44 o 
  -3   6   5      237.49      236.75      4.19 o 
  -2   6   5       78.56       76.72      3.49 o 
  -1   6   5      103.00      108.77      3.91 o 
   0   6   5      749.88      752.52     14.76 o 
   1   6   5      168.88      168.43      8.12 o 
   2   6   5        0.62        1.81      2.37 o 
   3   6   5      128.20      129.24      5.11 o 
   4   6   5      144.31      138.91      5.53 o 
   5   6   5       22.75       22.75      3.71 o 
  -9   7   5      114.44      131.54      8.72 o 
  -8   7   5       14.31       13.38      3.43 o 
  -7   7   5       64.08       64.46      4.26 o 
  -6   7   5        0.23        0.23      2.23 o 
  -5   7   5       85.44       80.08      3.07 o 
  -4   7   5        8.50        9.22      1.74 o 
  -3   7   5      216.59      210.21      4.08 o 
  -2   7   5        0.18        4.57      2.28 o 
  -1   7   5      163.99      173.81      4.71 o 
   0   7   5        2.61        2.77      3.17 o 
   1   7   5      209.52      211.10      5.44 o 
   2   7   5       34.63       34.61      3.19 o 
   3   7   5        0.03       -0.69      2.52 o 
   4   7   5       28.07       29.77      3.29 o 
  -9   8   5      332.45      360.56     13.27 o 
  -8   8   5       68.60       64.76      5.94 o 
  -7   8   5      340.07      329.98      7.83 o 
  -6   8   5      106.82      119.52      4.90 o 
  -5   8   5        3.79        3.47      1.83 o 
  -4   8   5       48.44       47.32      2.58 o 
  -3   8   5      143.83      133.72      3.48 o 
  -2   8   5      101.08      108.96      3.14 o 
  -1   8   5     1148.17     1121.39     11.06 o 
   0   8   5       14.55       20.41      4.36 o 
   1   8   5       36.16       38.83      4.75 o 
   2   8   5       65.62       67.27      3.91 o 
   3   8   5        5.34        8.47      2.65 o 
   4   8   5       25.71       25.95      4.75 o 
   5   8   5      183.59      188.40      9.11 o 
  -8   9   5       26.32       26.15      5.35 o 
  -7   9   5      109.62      112.64      5.24 o 
  -6   9   5       42.38       41.89      3.57 o 
  -5   9   5        4.14        4.90      1.94 o 
  -4   9   5       20.94       20.21      2.15 o 
  -3   9   5      400.69      383.46      5.58 o 
  -2   9   5        0.41        3.88      1.62 o 
  -1   9   5      192.13      210.26      6.64 o 
   0   9   5        0.97        0.99      3.76 o 
   1   9   5       72.37       73.10      5.75 o 
   2   9   5       34.05       34.07      4.95 o 
   3   9   5       82.08       72.51      6.34 o 
   4   9   5       11.33       10.30      4.75 o 
  -8  10   5       40.00       42.20      5.15 o 
  -7  10   5        6.93        4.16      3.07 o 
  -6  10   5      225.29      220.21      6.44 o 
  -5  10   5      223.79      231.68      6.16 o 
  -4  10   5     1565.93     1566.21     11.59 o 
  -3  10   5       14.15       19.22      2.12 o 
  -2  10   5      263.71      272.10      4.79 o 
  -1  10   5       40.85       38.62      3.37 o 
   0  10   5       47.41       51.39      3.24 o 
   1  10   5       54.20       59.63      5.75 o 
   2  10   5       12.62       11.89      4.56 o 
   3  10   5       22.02       23.18      4.56 o 
   4  10   5      105.06      105.99      7.33 o 
  -8  11   5       26.22       24.37      5.15 o 
  -7  11   5       49.11       43.39      5.15 o 
  -6  11   5       13.30       12.46      2.99 o 
  -5  11   5      534.98      538.31      9.24 o 
  -4  11   5        0.41        1.34      1.88 o 
  -3  11   5       18.05       18.36      2.11 o 
  -2  11   5       79.44       73.17      2.85 o 
  -1  11   5       26.70       30.63      2.90 o 
   0  11   5       56.99       60.25      3.52 o 
   1  11   5       80.42       81.62      6.34 o 
   2  11   5      810.03      808.88     16.84 o 
   3  11   5       73.68       78.65      6.54 o 
   4  11   5       25.32       23.38      5.35 o 
  -8  12   5        0.68        0.99      3.57 o 
  -7  12   5        0.08       -0.79      4.36 o 
  -6  12   5        2.86        0.99      2.80 o 
  -5  12   5       15.31       16.16      2.93 o 
  -4  12   5        8.15       10.02      2.04 o 
  -3  12   5      171.26      170.80      4.23 o 
  -2  12   5        1.66        1.08      2.14 o 
  -1  12   5       42.89       45.56      3.13 o 
   0  12   5      127.55      135.15      4.88 o 
   1  12   5      341.91      319.94     11.09 o 
   2  12   5       75.27       80.43      6.74 o 
   3  12   5        0.17       -3.96      3.96 o 
  -7  13   5        0.09       -0.79      3.76 o 
  -6  13   5      199.03      215.34      9.51 o 
  -5  13   5      326.34      338.32      8.02 o 
  -4  13   5      150.82      138.77      5.04 o 
  -3  13   5       57.22       51.86      2.81 o 
  -2  13   5       21.40       22.13      2.79 o 
  -1  13   5       52.50       59.07      3.55 o 
   0  13   5        2.67        2.17      2.62 o 
   1  13   5       81.70       85.31      4.75 o 
   2  13   5      361.93      355.01     12.08 o 
   3  13   5       19.46       15.06      5.55 o 
  -7  14   5        1.56        0.99      3.96 o 
  -6  14   5       41.93       50.12      5.94 o 
  -5  14   5       86.96       89.54      6.34 o 
  -4  14   5       17.79       13.50      3.01 o 
  -3  14   5       75.09       73.96      3.99 o 
  -2  14   5        4.06        4.26      2.52 o 
  -1  14   5        0.87        1.05      2.23 o 
   0  14   5       26.58       22.70      3.01 o 
   1  14   5      463.87      493.36      9.36 o 
   2  14   5      139.20      145.81      8.72 o 
  -6  15   5       17.16       16.24      4.95 o 
  -5  15   5       13.55       10.90      4.36 o 
  -4  15   5        0.11       -0.59      3.37 o 
  -3  15   5      317.17      304.29     10.50 o 
  -2  15   5      411.15      404.63      8.19 o 
  -1  15   5       97.01       93.32      8.62 o 
   0  15   5        0.05        0.23      2.37 o 
   1  15   5       91.71       91.67      4.88 o 
   2  15   5       52.90       55.07      6.34 o 
  -6  16   5       16.72       14.26      4.16 o 
  -5  16   5       72.20       71.12      6.34 o 
  -4  16   5      304.55      311.82     11.09 o 
  -3  16   5      226.33      217.72      9.31 o 
  -2  16   5       55.77       53.77      3.71 o 
  -1  16   5      223.60      216.73      6.44 o 
   0  16   5        0.45        0.89      2.51 o 
   1  16   5       45.93       49.87      4.20 o 
  -5  17   5       10.97       12.88      4.95 o 
  -4  17   5       42.34       43.98      5.75 o 
  -3  17   5      270.96      262.10     10.50 o 
  -2  17   5      238.88      227.82      9.91 o 
  -1  17   5        1.12        5.65      2.87 o 
   0  17   5       12.25       12.17      3.04 o 
   1  17   5       41.96       45.88      4.46 o 
   2  17   5       12.17       10.90      3.96 o 
  -4  18   5        7.92        5.94      4.36 o 
  -3  18   5       10.30        8.52      4.56 o 
  -2  18   5       20.70       18.82      4.56 o 
  -1  18   5       51.13       55.96      4.27 o 
   0  18   5       20.75       22.28      3.29 o 
   1  18   5       33.11       36.45      5.35 o 
  -3  19   5        3.38        3.17      3.76 o 
  -2  19   5        0.55        3.17      4.36 o 
  -1  19   5        4.89        4.46      3.08 o 
   0  19   5       22.74       15.85      4.95 o 
  -9   0   6       88.77       84.39      6.93 o 
  -8   0   6      395.76      368.88     11.89 o 
  -7   0   6      455.14      473.68     12.88 o 
  -6   0   6      535.78      527.96     13.08 o 
  -5   0   6      548.67      524.00     12.48 o 
  -4   0   6       78.22       77.06      5.94 o 
  -3   0   6      303.72      290.82      9.31 o 
  -2   0   6      418.51      393.24     10.50 o 
  -1   0   6     1314.42     1328.71     18.62 o 
   0   0   6       19.71       19.02      4.16 o 
   1   0   6      216.82      221.29      8.32 o 
   2   0   6      411.24      405.33     12.28 o 
   3   0   6      150.56      145.41      8.52 o 
   4   0   6      835.80      831.06     19.41 o 
  -9   1   6        4.75        2.18      3.96 o 
  -8   1   6       12.75       15.39      3.13 o 
  -7   1   6      424.97      439.99      8.82 o 
  -6   1   6       22.80       24.12      3.29 o 
  -5   1   6       69.07       72.15      4.20 o 
  -4   1   6      236.78      250.66      6.30 o 
  -3   1   6       55.08       51.71      3.64 o 
  -2   1   6      716.19      725.94      9.81 o 
  -1   1   6      202.86      218.55      6.54 o 
   0   1   6        2.96        3.24      2.45 o 
   1   1   6      168.74      176.47      5.32 o 
   2   1   6        0.42        0.31      2.65 o 
   3   1   6        8.61       11.55      4.46 o 
   4   1   6        0.97        2.89      3.27 o 
  -9   2   6       62.34       59.83      6.34 o 
  -8   2   6      312.47      304.82      9.01 o 
  -7   2   6       61.26       57.21      4.06 o 
  -6   2   6        0.86        1.81      2.73 o 
  -5   2   6      188.50      187.92      5.74 o 
  -4   2   6      375.76      378.55      7.63 o 
  -3   2   6      216.61      222.76      5.95 o 
  -2   2   6       47.66       48.56      3.63 o 
  -1   2   6     1472.87     1499.88     13.86 o 
   0   2   6       45.83       49.84      3.43 o 
   1   2   6       63.32       59.73      3.92 o 
   2   2   6       96.24       98.75      8.52 o 
   3   2   6        5.51        5.54      2.90 o 
   4   2   6       43.92       44.12      4.41 o 
  -9   3   6       17.65       13.67      4.56 o 
  -8   3   6      118.14      116.41      5.32 o 
  -7   3   6      123.12      128.39      5.32 o 
  -6   3   6       14.18       13.28      2.94 o 
  -5   3   6       42.93       36.59      3.43 o 
  -4   3   6       48.58       52.25      3.71 o 
  -3   3   6       97.21      105.09      4.55 o 
  -2   3   6       21.53       24.14      3.37 o 
  -1   3   6       60.22       62.68      3.77 o 
   0   3   6       43.37       42.45      3.35 o 
   1   3   6       77.94       69.04      3.99 o 
   2   3   6       64.81       62.82      4.46 o 
   3   3   6       11.94       11.52      3.43 o 
   4   3   6        0.56       -1.98      3.76 o 
  -9   4   6       68.53       74.09      7.13 o 
  -8   4   6       17.59       24.57      5.15 o 
  -7   4   6      216.79      219.54      6.50 o 
  -6   4   6        7.31        9.76      2.90 o 
  -5   4   6      404.53      407.78      8.52 o 
  -4   4   6        1.41        0.93      2.79 o 
  -3   4   6      140.59      133.71      4.83 o 
  -2   4   6      109.90      110.19      4.40 o 
  -1   4   6      141.94      135.96      4.82 o 
   0   4   6      221.49      222.69      5.78 o 
   1   4   6      299.21      297.49     10.50 o 
   2   4   6       26.03       27.13      3.29 o 
   3   4   6        3.26        6.14      2.66 o 
   4   4   6        3.21        5.15      4.56 o 
  -8   5   6      296.20      285.47     11.09 o 
  -7   5   6      145.21      149.54      5.72 o 
  -6   5   6        4.06        4.66      2.85 o 
  -5   5   6       60.74       59.32      3.85 o 
  -4   5   6       19.47       17.83      3.01 o 
  -3   5   6       13.45       16.01      2.93 o 
  -2   5   6        6.24        7.81      2.73 o 
  -1   5   6       68.00       67.03      3.77 o 
   0   5   6      618.00      622.06     13.87 o 
   1   5   6       32.59       30.72      3.35 o 
   2   5   6       58.38       59.99      3.99 o 
   3   5   6       41.07       37.14      3.61 o 
   4   5   6       37.25       32.49      5.55 o 
  -8   6   6       10.36       10.10      4.95 o 
  -7   6   6       77.00       72.11      6.93 o 
  -6   6   6       56.14       59.25      3.99 o 
  -5   6   6        2.30        5.15      2.94 o 
  -4   6   6       74.74       78.72      5.05 o 
  -3   6   6        4.32        2.86      2.57 o 
  -2   6   6      196.07      201.77      5.66 o 
  -1   6   6      401.74      398.09      9.01 o 
   0   6   6       39.48       38.63      5.15 o 
   1   6   6        1.74       -0.20      3.37 o 
   2   6   6       42.55       44.24      3.63 o 
   3   6   6        0.08        1.96      3.01 o 
   4   6   6       12.05        7.13      4.56 o 
  -9   7   6       11.51       11.89      4.36 o 
  -8   7   6      121.02      108.56      8.12 o 
  -7   7   6       10.73        8.32      4.95 o 
  -6   7   6       34.75       37.90      3.52 o 
  -5   7   6      333.06      336.37      7.42 o 
  -4   7   6      109.61      105.91      4.55 o 
  -3   7   6       47.37       40.57      3.35 o 
  -2   7   6        6.66        7.06      2.57 o 
  -1   7   6       88.86       91.38      4.23 o 
   0   7   6       27.65       27.34      4.95 o 
   1   7   6      204.44      200.88      8.72 o 
   2   7   6       55.39       52.89      5.35 o 
   3   7   6       84.69       81.94      4.83 o 
   4   7   6        0.84       -0.26      3.29 o 
  -8   8   6       66.97       71.83      4.96 o 
  -7   8   6        1.77        3.17      4.75 o 
  -6   8   6      232.82      243.39      6.85 o 
  -5   8   6       79.76       77.90      4.20 o 
  -4   8   6        1.42        0.41      2.59 o 
  -3   8   6       39.20       37.60      3.41 o 
  -2   8   6       67.27       66.70      3.75 o 
  -1   8   6       52.40       55.67      5.75 o 
   0   8   6      145.82      138.28      7.53 o 
   1   8   6        6.23       11.49      4.56 o 
   2   8   6        9.91        6.14      3.96 o 
   3   8   6       75.95       74.29      6.93 o 
  -8   9   6       44.89       47.80      4.46 o 
  -7   9   6       28.70       31.58      3.69 o 
  -6   9   6        2.07        1.98      4.16 o 
  -5   9   6      488.57      495.61      9.03 o 
  -4   9   6      282.64      299.74      7.14 o 
  -3   9   6       29.99       24.95      2.87 o 
  -2   9   6      182.49      171.16      5.41 o 
  -1   9   6        0.26       -1.19      4.16 o 
   0   9   6      225.46      225.84      9.31 o 
   1   9   6       38.77       35.07      5.55 o 
   2   9   6       39.08       37.84      5.15 o 
   3   9   6        1.78        0.20      4.75 o 
  -8  10   6       44.80       46.95      6.14 o 
  -7  10   6      235.29      229.73      6.99 o 
  -6  10   6      132.63      134.52      5.44 o 
  -5  10   6       66.14       65.70      4.20 o 
  -4  10   6        4.06        5.60      2.73 o 
  -3  10   6       56.40       62.96      3.84 o 
  -2  10   6       12.27       11.49      4.16 o 
  -1  10   6        6.18        5.94      4.16 o 
   0  10   6       26.48       27.34      5.15 o 
   1  10   6        1.07        1.19      4.36 o 
   2  10   6        9.51       10.10      4.36 o 
   3  10   6       84.79       85.19      7.33 o 
  -8  11   6       69.73       81.82      6.93 o 
  -7  11   6        1.49        0.78      2.79 o 
  -6  11   6      133.40      137.87      5.46 o 
  -5  11   6       55.70       54.61      3.92 o 
  -4  11   6       80.31       92.26      4.48 o 
  -3  11   6      132.12      123.09      4.97 o 
  -2  11   6        1.56        0.99      4.16 o 
  -1  11   6       33.98       41.21      5.75 o 
   0  11   6      180.75      171.36      8.91 o 
   1  11   6       50.11       47.74      5.75 o 
   2  11   6      306.77      328.27     12.28 o 
  -7  12   6        4.22        3.39      3.01 o 
  -6  12   6       27.35       26.45      3.57 o 
  -5  12   6       31.01       33.34      3.57 o 
  -4  12   6       97.98       95.70      4.62 o 
  -3  12   6        5.39        4.93      2.59 o 
  -2  12   6       17.41       16.44      4.36 o 
  -1  12   6       71.81       74.09      6.34 o 
   0  12   6      102.58      102.82      7.73 o 
   1  12   6      192.26      189.99      9.71 o 
   2  12   6       61.09       62.21      6.54 o 
  -7  13   6        0.38        2.58      4.16 o 
  -6  13   6       40.36       43.99      5.94 o 
  -5  13   6       67.38       76.41      9.61 o 
  -4  13   6      138.26      134.05      4.93 o 
  -3  13   6       28.94       27.14      4.56 o 
  -2  13   6      215.62      225.84      9.51 o 
  -1  13   6       26.85       25.75      4.75 o 
   0  13   6       41.90       45.56      5.94 o 
   1  13   6       20.11       17.24      5.15 o 
  -6  14   6      126.42      132.70      5.88 o 
  -5  14   6      229.48      227.71      7.07 o 
  -4  14   6      276.53      302.11     11.69 o 
  -3  14   6       79.19       91.53      6.74 o 
  -2  14   6        8.63        7.73      4.56 o 
  -1  14   6       39.24       38.43      5.55 o 
   0  14   6       44.45       49.33      6.54 o 
   1  14   6      180.66      180.28      9.91 o 
  -6  15   6        7.19        5.35      4.56 o 
  -5  15   6      250.38      253.44      7.49 o 
  -4  15   6      183.66      184.83      8.72 o 
  -3  15   6        6.87        5.85      2.71 o 
  -2  15   6       96.96      101.63      6.93 o 
  -1  15   6       58.48       65.97      6.54 o 
   0  15   6       74.99       74.88      6.93 o 
  -5  16   6        6.17        5.35      4.36 o 
  -4  16   6       90.59       89.15      7.13 o 
  -3  16   6       67.94       67.55      6.54 o 
  -2  16   6        0.04        1.78      3.96 o 
  -1  16   6       40.70       34.27      4.95 o 
  -4  17   6        5.15        2.38      4.36 o 
  -3  17   6       48.15       49.73      5.94 o 
  -2  17   6      361.71      355.41      8.68 o 
  -1  17   6        3.55        6.54      4.16 o 
  -3  18   6       29.38       38.83      5.55 o 
  -2  18   6       15.75       13.21      3.49 o 
  -8   1   7       16.31       14.24      3.71 o 
  -7   1   7        8.65       11.15      3.43 o 
  -6   1   7       55.19       46.57      3.99 o 
  -5   1   7        5.70        9.50      3.15 o 
  -4   1   7      120.66      115.41      5.11 o 
  -3   1   7        1.60        3.19      2.87 o 
  -2   1   7       57.06       59.52      4.27 o 
  -1   1   7       11.72       10.10      2.87 o 
   0   1   7       60.09       65.37      4.13 o 
   1   1   7      119.72      124.12      5.25 o 
   2   1   7        1.47        2.69      2.93 o 
  -8   2   7        2.14        4.93      3.01 o 
  -7   2   7       21.88       19.90      3.29 o 
  -6   2   7       91.89       91.24      7.63 o 
  -5   2   7       26.50       25.34      3.63 o 
  -4   2   7       16.52       14.88      3.49 o 
  -3   2   7        0.10        1.67      2.79 o 
  -2   2   7      379.48      381.16      8.12 o 
  -1   2   7        2.85        5.87      2.93 o 
   0   2   7        7.42        9.21      3.01 o 
   1   2   7       17.19       15.37      3.04 o 
   2   2   7       21.13       20.80      4.95 o 
  -8   3   7      229.16      232.52      8.82 o 
  -7   3   7        3.66        5.75      4.16 o 
  -6   3   7       18.54       14.61      3.27 o 
  -5   3   7       39.73       47.01      4.06 o 
  -4   3   7        9.10       11.35      3.04 o 
  -3   3   7       97.31       98.37      4.76 o 
  -2   3   7        9.22        8.14      3.13 o 
  -1   3   7      114.62       98.78      4.76 o 
   0   3   7       41.17       40.41      5.55 o 
   1   3   7        1.59        3.76      4.16 o 
   2   3   7      101.01      100.45      5.25 o 
  -8   4   7       26.27       28.95      3.66 o 
  -7   4   7      202.83      202.42      6.72 o 
  -6   4   7        6.51        8.36      3.15 o 
  -5   4   7      254.18      247.22      7.07 o 
  -4   4   7        8.70        5.92      3.13 o 
  -3   4   7        2.42        2.94      3.07 o 
  -2   4   7       36.93       31.46      3.75 o 
  -1   4   7       70.01       74.88      4.41 o 
   0   4   7        0.11        1.19      3.96 o 
   1   4   7        0.00       -1.78      4.36 o 
   2   4   7      100.57       95.22      5.10 o 
  -8   5   7       91.55       84.99      7.53 o 
  -7   5   7        2.49        4.95      3.33 o 
  -6   5   7      190.18      197.05      6.65 o 
  -5   5   7       69.17       61.71      4.41 o 
  -4   5   7        4.82        5.13      3.17 o 
  -3   5   7      153.52      159.31      7.23 o 
  -2   5   7       96.27       94.33      5.05 o 
  -1   5   7       20.19       22.51      3.35 o 
   0   5   7        0.59       -1.39      4.16 o 
   1   5   7      366.47      361.75     12.08 o 
   2   5   7        4.47        1.98      4.36 o 
  -7   6   7       77.09       72.55      4.65 o 
  -6   6   7       50.02       49.24      4.12 o 
  -5   6   7      153.79      144.94      5.74 o 
  -4   6   7      226.31      223.03      6.65 o 
  -3   6   7        3.11        4.21      3.04 o 
  -2   6   7        1.81        1.43      2.57 o 
  -1   6   7      452.86      461.39     13.27 o 
   0   6   7        7.86        9.91      4.75 o 
   1   6   7       23.65       25.36      5.15 o 
   2   6   7       89.15       92.12      7.53 o 
  -7   7   7       57.36       62.32      4.40 o 
  -6   7   7       29.94       33.92      3.85 o 
  -5   7   7       34.25       39.03      3.92 o 
  -4   7   7       26.99       25.40      3.49 o 
  -3   7   7       19.83       22.97      3.49 o 
  -2   7   7       11.10       10.46      3.09 o 
  -1   7   7       12.80       15.06      4.75 o 
   0   7   7       26.21       26.35      5.55 o 
   1   7   7      159.97      154.72      9.11 o 
   2   7   7       72.00       67.36      7.13 o 
  -7   8   7        4.17       12.08      4.75 o 
  -6   8   7       39.42       38.67      3.91 o 
  -5   8   7       37.11       31.39      3.77 o 
  -4   8   7      112.26      110.34      5.11 o 
  -3   8   7      106.67      114.81      5.24 o 
  -2   8   7      253.69      273.19     10.90 o 
  -1   8   7      103.00      100.04      7.33 o 
   0   8   7        1.84        6.74      4.56 o 
   1   8   7        1.43        5.55      5.15 o 
  -7   9   7      254.94      272.79     11.49 o 
  -6   9   7        0.01        1.64      3.04 o 
  -5   9   7        0.01        1.41      3.01 o 
  -4   9   7        0.33       -0.30      3.08 o 
  -3   9   7        0.22        2.27      2.93 o 
  -2   9   7       52.40       53.29      6.34 o 
  -1   9   7      304.74      308.06     11.69 o 
   0   9   7       53.64       61.02      6.54 o 
   1   9   7       20.94       23.38      5.35 o 
  -6  10   7      109.08      100.84      7.53 o 
  -5  10   7      310.96      304.29      8.62 o 
  -4  10   7       30.32       27.77      3.61 o 
  -3  10   7      391.04      395.50      8.67 o 
  -2  10   7       53.97       56.46      6.14 o 
  -1  10   7        2.04        2.38      4.75 o 
   0  10   7        4.77        5.15      4.95 o 
  -6  11   7      288.97      298.35     11.89 o 
  -5  11   7       30.36       31.64      3.75 o 
  -4  11   7       80.02       84.52      6.14 o 
  -3  11   7       30.95       33.28      5.75 o 
  -2  11   7        1.81        4.75      4.56 o 
  -1  11   7        3.73        4.95      4.16 o 
   0  11   7      210.93      228.02     10.70 o 
  -6  12   7        0.02       -1.19      4.36 o 
  -5  12   7      415.26      415.94      9.24 o 
  -4  12   7       79.53       78.58      4.95 o 
  -3  12   7        3.74        6.34      4.56 o 
  -2  12   7        3.82        4.75      4.56 o 
  -1  12   7       34.23       32.89      6.14 o 
  -5  13   7       45.72       42.59      5.55 o 
  -4  13   7        0.49       -2.58      4.56 o 
  -3  13   7       37.73       34.67      5.35 o 
  -2  13   7        1.05        5.35      4.56 o 
  -1  13   7       16.55       24.37      5.75 o 
  -5  14   7        1.14        0.99      4.75 o 
  -4  14   7        1.01        3.37      4.36 o 
  -3  14   7       62.99       65.57      6.54 o 
  -2  14   7       69.73       75.68      7.33 o 
  -3  15   7      147.31      146.20      8.72 o 
  -7   0   8       22.10       24.37      6.14 o 
  -6   0   8       89.76      103.02      8.12 o 
  -5   0   8       12.09       17.24      5.15 o 
  -4   0   8        0.23        1.78      4.36 o 
  -3   0   8      135.69      131.74      8.32 o 
  -2   0   8      309.80      249.42     10.30 o 
  -1   0   8      180.87      204.65      9.91 o 
   0   0   8        2.52        3.37      4.56 o 
   1   0   8       87.37       99.45      7.53 o 
  -7   1   8       88.70       92.61      5.53 o 
  -6   1   8       93.19       91.24      5.39 o 
  -5   1   8      153.19      148.73      8.91 o 
  -4   1   8       65.32       63.44      4.62 o 
  -3   1   8      263.78      239.03      7.42 o 
  -2   1   8       13.46       11.72      3.43 o 
  -1   1   8      192.15      184.76      6.72 o 
   0   1   8       24.16       22.39      5.35 o 
  -7   2   8        4.94        6.54      4.75 o 
  -6   2   8        6.09        6.83      3.55 o 
  -5   2   8       14.10        9.39      3.75 o 
  -4   2   8        6.70        4.26      3.36 o 
  -3   2   8       35.08       35.36      4.46 o 
  -2   2   8      650.09      634.65     16.15 o 
  -1   2   8        7.17        5.93      3.04 o 
   0   2   8       77.76       72.11      6.74 o 
   1   2   8        5.58        4.56      5.35 o 
  -7   3   8      146.34      157.30      9.51 o 
  -6   3   8        1.46        1.20      3.57 o 
  -5   3   8       11.61       10.55      3.57 o 
  -4   3   8        8.40        3.27      3.50 o 
  -3   3   8        3.91        4.33      3.21 o 
  -2   3   8       23.13       22.81      3.64 o 
  -1   3   8      160.71      151.91      6.14 o 
   0   3   8       28.86       24.57      5.75 o 
   1   3   8       57.46       48.93      6.54 o 
  -7   4   8       41.71       45.17      6.54 o 
  -6   4   8       28.86       23.01      3.91 o 
  -5   4   8       29.21       34.23      6.64 o 
  -4   4   8       15.68       15.75      3.47 o 
  -3   4   8       27.59       24.76      3.91 o 
  -2   4   8        0.03        0.43      3.14 o 
  -1   4   8       68.09       71.72      7.13 o 
   0   4   8       33.41       35.46      6.54 o 
  -7   5   8       69.67       71.32      6.74 o 
  -6   5   8       29.65       27.27      4.23 o 
  -5   5   8       54.17       55.74      4.57 o 
  -4   5   8       22.86       26.07      3.99 o 
  -3   5   8        0.19       -0.78      3.43 o 
  -2   5   8       32.93       36.94      4.13 o 
  -1   5   8        0.67        1.78      3.96 o 
   0   5   8       81.10       77.86      7.13 o 
  -6   6   8       66.90       73.81      5.25 o 
  -5   6   8      217.64      216.87      7.42 o 
  -4   6   8        0.27        1.92      3.21 o 
  -3   6   8       15.92       11.66      3.35 o 
  -2   6   8      121.59      118.05     10.10 o 
  -1   6   8       51.63       53.69      6.93 o 
  -6   7   8       18.83       21.52      3.71 o 
  -5   7   8      190.53      188.89      7.63 o 
  -4   7   8       32.01       39.87      4.34 o 
  -3   7   8       14.12       10.01      3.49 o 
  -2   7   8       86.92       85.19      7.33 o 
  -1   7   8        0.01       -0.59      5.35 o 
  -6   8   8        3.02        2.77      4.36 o 
  -5   8   8       69.10       65.00      4.69 o 
  -4   8   8       20.31       18.48      3.55 o 
  -3   8   8        2.63        5.33      3.61 o 
  -2   8   8        8.50        9.71      4.75 o 
  -5   9   8      343.90      350.53      9.17 o 
  -4   9   8        2.42        1.39      3.22 o 
  -3   9   8        9.80        7.92      5.35 o 
  -5  10   8       84.98       83.01      7.13 o 
  -4  10   8       15.54       15.25      3.77 o 
                                                 
